# Supplementary material for: Compact optical convolution processing unit based on multimode interference
Source: Nat Commun. 2023 May 24;14:3000. doi: 10.1038/s41467-023-38786-x (PMC10209208; doi:10.1038/s41467-023-38786-x)
Supplement: Supplementary file 2 — Source Data [file 41467_2023_38786_MOESM2_ESM.xls]

## Sheet: Fig4(b)
0.0200803	0.040354	0
0.0401606	0.040354	0
0.060241	0.040354	0
0.0803213	0.0673451	0
0.100402	0.0673451	0
0.120482	0.0673451	0
0.140562	0.0457522	0
0.160643	0.0457522	0
0.180723	0.0457522	0
0.200803	0.0187611	0
0.220884	0.0187611	0
0.240964	0.0187611	0
0.261044	0.0241593	0
0.281124	0.0241593	0
0.301205	0.0241593	0
0.321285	0.0295575	0
0.341365	0.0295575	0
0.361446	0.0295575	0
0.381526	0.0295575	0
0.401606	0.0295575	0
0.421687	0.0295575	0
0.441767	0.0079646	0
0.461847	0.0079646	0
0.481928	0.0079646	0
0.502008	0.0187611	0
0.522088	0.0187611	0
0.542169	0.0187611	0
0.562249	0.0133628	0
0.582329	0.0133628	0
0.60241	0.0133628	0
0.62249	0.0295575	0
0.64257	0.0295575	0
0.662651	0.0295575	0
0.682731	-0.0190265	0
0.702811	-0.0190265	0
0.722892	-0.0190265	0
0.742972	-0.00283186	0
0.763052	-0.00283186	0
0.783133	-0.00283186	0
0.803213	0.0079646	0
0.823293	0.0079646	0
0.843373	0.0079646	0
0.863454	0.0187611	0
0.883534	0.0187611	0
0.903614	0.0187611	0
0.923695	-0.00823009	0
0.943775	-0.00823009	0
0.963855	-0.00823009	0
0.983936	-0.00823009	0
1.00402	-0.00823009	0
1.0241	-0.00823009	0
1.04418	0.0187611	0
1.06426	0.0187611	0
1.08434	0.0187611	0
1.10442	-0.00283186	0
1.1245	-0.00283186	0
1.14458	-0.00283186	0
1.16466	0.00256637	0
1.18474	0.00256637	0
1.20482	0.00256637	0
1.2249	-0.00823009	0
1.24498	-0.00823009	0
1.26506	-0.00823009	0
1.28514	0.0295575	0
1.30522	0.0295575	0
1.3253	0.0295575	0
1.34538	0.00256637	0
1.36546	0.00256637	0
1.38554	0.00256637	0
1.40562	-0.029823	0
1.4257	-0.029823	0
1.44578	-0.029823	0
1.46586	-0.0244248	0
1.48594	-0.0244248	0
1.50602	-0.0244248	0
1.5261	0.00256637	0
1.54618	0.00256637	0
1.56627	0.00256637	0
1.58635	-0.0136283	0
1.60643	-0.0136283	0
1.62651	-0.0136283	0
1.64659	-0.00823009	0
1.66667	-0.00823009	0
1.68675	-0.00823009	0
1.70683	-0.00283186	0
1.72691	-0.00283186	0
1.74699	-0.00283186	0
1.76707	-0.00283186	0
1.78715	-0.00283186	0
1.80723	-0.00283186	0
1.82731	-0.0136283	0
1.84739	-0.0136283	0
1.86747	-0.0136283	0
1.88755	-0.00823009	0
1.90763	-0.00823009	0
1.92771	-0.00823009	0
1.94779	-0.00283186	0
1.96787	-0.00283186	0
1.98795	-0.00283186	0
2.00803	0.0187611	0
2.02811	0.0187611	0
2.04819	0.0187611	0
2.06827	-0.0244248	0
2.08835	-0.0244248	0
2.10843	-0.0244248	0
2.12851	-0.0136283	0
2.14859	-0.0136283	0
2.16867	-0.0136283	0
2.18876	-0.0136283	0
2.20884	-0.0136283	0
2.22892	-0.0136283	0
2.249	0.00256637	0
2.26908	0.00256637	0
2.28916	0.00256637	0
2.30924	-0.0190265	0
2.32932	-0.0190265	0
2.3494	-0.0190265	0
2.36948	-0.0190265	0
2.38956	-0.0190265	0
2.40964	-0.0190265	0
2.42972	-0.00283186	0
2.4498	-0.00283186	0
2.46988	-0.00283186	0
2.48996	-0.029823	0
2.51004	-0.029823	0
2.53012	-0.029823	0
2.5502	-0.0136283	0
2.57028	-0.0136283	0
2.59036	-0.0136283	0
2.61044	-0.00283186	0
2.63052	-0.00283186	0
2.6506	-0.00283186	0
2.67068	-0.0136283	0
2.69076	-0.0136283	0
2.71084	-0.0136283	0
2.73092	0.0079646	0
2.751	0.0079646	0
2.77108	0.0079646	0
2.79116	-0.0136283	0
2.81124	-0.0136283	0
2.83133	-0.0136283	0
2.85141	-0.0244248	0
2.87149	-0.0244248	0
2.89157	-0.0244248	0
2.91165	-0.0406195	0
2.93173	-0.0406195	0
2.95181	-0.0406195	0
2.97189	0.00256637	0
2.99197	0.00256637	0
3.01205	0.00256637	0
3.03213	-0.0244248	0
3.05221	-0.0244248	0
3.07229	-0.0244248	0
3.09237	-0.0244248	0
3.11245	-0.0244248	0
3.13253	-0.0244248	0
3.15261	-0.029823	0
3.17269	-0.029823	0
3.19277	-0.029823	0
3.21285	0.0133628	0
3.23293	0.0133628	0
3.25301	0.0133628	0
3.27309	-0.0190265	0
3.29317	-0.0190265	0
3.31325	-0.0190265	0
3.33333	-0.0244248	0
3.35341	-0.0244248	0
3.37349	-0.0244248	0
3.39357	-0.029823	0
3.41365	-0.029823	0
3.43373	-0.029823	0
3.45382	0.0187611	0
3.4739	0.0187611	0
3.49398	0.0187611	0
3.51406	-0.0136283	0
3.53414	-0.0136283	0
3.55422	-0.0136283	0
3.5743	0.00256637	0
3.59438	0.00256637	0
3.61446	0.00256637	0
3.63454	-0.0244248	0
3.65462	-0.0244248	0
3.6747	-0.0244248	0
3.69478	0.00256637	0
3.71486	0.00256637	0
3.73494	0.00256637	0
3.75502	-0.029823	0
3.7751	-0.029823	0
3.79518	-0.029823	0
3.81526	-0.00823009	0
3.83534	-0.00823009	0
3.85542	-0.00823009	0
3.8755	-0.029823	0
3.89558	-0.029823	0
3.91566	-0.029823	0
3.93574	-0.00283186	0
3.95582	-0.00283186	0
3.9759	-0.00283186	0
3.99598	-0.0136283	0
4.01606	-0.0136283	0
4.03614	-0.0136283	0
4.05622	-0.00823009	0
4.07631	-0.00823009	0
4.09639	-0.00823009	0
4.11647	-0.0136283	0
4.13655	-0.0136283	0
4.15663	-0.0136283	0
4.17671	-0.00283186	0
4.19679	-0.00283186	0
4.21687	-0.00283186	0
4.23695	-0.029823	0
4.25703	-0.029823	0
4.27711	-0.029823	0
4.29719	-0.0244248	0
4.31727	-0.0244248	0
4.33735	-0.0244248	0
4.35743	-0.0190265	0
4.37751	-0.0190265	0
4.39759	-0.0190265	0
4.41767	0.00256637	0
4.43775	0.00256637	0
4.45783	0.00256637	0
4.47791	-0.00283186	0
4.49799	-0.00283186	0
4.51807	-0.00283186	0
4.53815	-0.00823009	0
4.55823	-0.00823009	0
4.57831	-0.00823009	0
4.59839	-0.0136283	0
4.61847	-0.0136283	0
4.63855	-0.0136283	0
4.65863	-0.00823009	0
4.67871	-0.00823009	0
4.6988	-0.00823009	0
4.71888	-0.00283186	0
4.73896	-0.00283186	0
4.75904	-0.00283186	0
4.77912	-0.0244248	0
4.7992	-0.0244248	0
4.81928	-0.0244248	0
4.83936	-0.0244248	0
4.85944	-0.0244248	0
4.87952	-0.0244248	0
4.8996	-0.0244248	0
4.91968	-0.0244248	0
4.93976	-0.0244248	0
4.95984	-0.00823009	0
4.97992	-0.00823009	0
5	-0.00823009	0
5.02008	-0.0136283	0
5.04016	-0.0136283	0
5.06024	-0.0136283	0
5.08032	-0.0136283	0
5.1004	-0.0136283	0
5.12048	-0.0136283	0
5.14056	-0.029823	0
5.16064	-0.029823	0
5.18072	-0.029823	0
5.2008	-0.0136283	0
5.22088	-0.0136283	0
5.24096	-0.0136283	0
5.26104	-0.0406195	0
5.28112	-0.0406195	0
5.3012	-0.0406195	0
5.32129	-0.0244248	0
5.34137	-0.0244248	0
5.36145	-0.0244248	0
5.38153	-0.00823009	0
5.40161	-0.00823009	0
5.42169	-0.00823009	0
5.44177	0.00256637	0
5.46185	0.00256637	0
5.48193	0.00256637	0
5.50201	-0.0244248	0
5.52209	-0.0244248	0
5.54217	-0.0244248	0
5.56225	-0.0136283	0
5.58233	-0.0136283	0
5.60241	-0.0136283	0
5.62249	-0.0190265	0
5.64257	-0.0190265	0
5.66265	-0.0190265	0
5.68273	-0.00283186	0
5.70281	-0.00283186	0
5.72289	-0.00283186	0
5.74297	-0.0352212	0
5.76305	-0.0352212	0
5.78313	-0.0352212	0
5.80321	-0.0244248	0
5.82329	-0.0244248	0
5.84337	-0.0244248	0
5.86345	-0.00823009	0
5.88353	-0.00823009	0
5.90361	-0.00823009	0
5.92369	-0.00283186	0
5.94378	-0.00283186	0
5.96386	-0.00283186	0
5.98394	-0.029823	0
6.00402	-0.029823	0
6.0241	-0.029823	0
6.04418	-0.0244248	0
6.06426	-0.0244248	0
6.08434	-0.0244248	0
6.10442	0.00256637	0
6.1245	0.00256637	0
6.14458	0.00256637	0
6.16466	-0.00283186	0
6.18474	-0.00283186	0
6.20482	-0.00283186	0
6.2249	-0.0136283	0
6.24498	-0.0136283	0
6.26506	-0.0136283	0
6.28514	-0.0244248	0
6.30522	-0.0244248	0
6.3253	-0.0244248	0
6.34538	0.00256637	0
6.36546	0.00256637	0
6.38554	0.00256637	0
6.40562	-0.0244248	0
6.4257	-0.0244248	0
6.44578	-0.0244248	0
6.46586	-0.0190265	0
6.48594	-0.0190265	0
6.50602	-0.0190265	0
6.5261	-0.0136283	0
6.54618	-0.0136283	0
6.56627	-0.0136283	0
6.58635	-0.00283186	0
6.60643	-0.00283186	0
6.62651	-0.00283186	0
6.64659	-0.0136283	0
6.66667	-0.0136283	0
6.68675	-0.0136283	0
6.70683	-0.0244248	0
6.72691	-0.0244248	0
6.74699	-0.0244248	0
6.76707	-0.0244248	0
6.78715	-0.0244248	0
6.80723	-0.0244248	0
6.82731	-0.0136283	0
6.84739	-0.0136283	0
6.86747	-0.0136283	0
6.88755	-0.0190265	0
6.90763	-0.0190265	0
6.92771	-0.0190265	0
6.94779	-0.00823009	0
6.96787	-0.00823009	0
6.98795	-0.00823009	0
7.00803	-0.0244248	0
7.02811	-0.0244248	0
7.04819	-0.0244248	0
7.06827	-0.0190265	0
7.08835	-0.0190265	0
7.10843	-0.0190265	0
7.12851	-0.0136283	0
7.14859	-0.0136283	0
7.16867	-0.0136283	0
7.18876	-0.0352212	0
7.20884	-0.0352212	0
7.22892	-0.0352212	0
7.249	-0.0244248	0
7.26908	-0.0244248	0
7.28916	-0.0244248	0
7.30924	-0.0136283	0
7.32932	-0.0136283	0
7.3494	-0.0136283	0
7.36948	0.0079646	0
7.38956	0.0079646	0
7.40964	0.0079646	0
7.42972	-0.0136283	0
7.4498	-0.0136283	0
7.46988	-0.0136283	0
7.48996	-0.029823	0
7.51004	-0.029823	0
7.53012	-0.029823	0
7.5502	-0.0190265	0
7.57028	-0.0190265	0
7.59036	-0.0190265	0
7.61044	0.00256637	0
7.63052	0.00256637	0
7.6506	0.00256637	0
7.67068	-0.0190265	0
7.69076	-0.0190265	0
7.71084	-0.0190265	0
7.73092	-0.0244248	0
7.751	-0.0244248	0
7.77108	-0.0244248	0
7.79116	-0.0190265	0
7.81124	-0.0190265	0
7.83133	-0.0190265	0
7.85141	-0.00823009	0
7.87149	-0.00823009	0
7.89157	-0.00823009	0
7.91165	-0.0190265	0
7.93173	-0.0190265	0
7.95181	-0.0190265	0
7.97189	-0.0244248	0
7.99197	-0.0244248	0
8.01205	-0.0244248	0
8.03213	-0.0244248	0
8.05221	-0.0244248	0
8.07229	-0.0244248	0
8.09237	0.0133628	0
8.11245	0.0133628	0
8.13253	0.0133628	0
8.15261	-0.0136283	0
8.17269	-0.0136283	0
8.19277	-0.0136283	0
8.21285	-0.029823	0
8.23293	-0.029823	0
8.25301	-0.029823	0
8.27309	-0.0136283	0
8.29317	-0.0136283	0
8.31325	-0.0136283	0
8.33333	-0.00283186	0
8.35341	-0.00283186	0
8.37349	-0.00283186	0
8.39357	-0.0190265	0
8.41365	-0.0190265	0
8.43373	-0.0190265	0
8.45382	-0.0190265	0
8.4739	-0.0190265	0
8.49398	-0.0190265	0
8.51406	-0.029823	0
8.53414	-0.029823	0
8.55422	-0.029823	0
8.5743	0.00256637	0
8.59438	0.00256637	0
8.61446	0.00256637	0
8.63454	-0.0190265	0
8.65462	-0.0190265	0
8.6747	-0.0190265	0
8.69478	-0.0136283	0
8.71486	-0.0136283	0
8.73494	-0.0136283	0
8.75502	-0.0190265	0
8.7751	-0.0190265	0
8.79518	-0.0190265	0
8.81526	0.00256637	0
8.83534	0.00256637	0
8.85542	0.00256637	0
8.8755	-0.0244248	0
8.89558	-0.0244248	0
8.91566	-0.0244248	0
8.93574	-0.0244248	0
8.95582	-0.0244248	0
8.9759	-0.0244248	0
8.99598	-0.00823009	0
9.01606	-0.00823009	0
9.03614	-0.00823009	0
9.05622	-0.0244248	0
9.07631	-0.0244248	0
9.09639	-0.0244248	0
9.11647	-0.00823009	0
9.13655	-0.00823009	0
9.15663	-0.00823009	0
9.17671	-0.00823009	0
9.19679	-0.00823009	0
9.21687	-0.00823009	0
9.23695	-0.00823009	0
9.25703	-0.00823009	0
9.27711	-0.00823009	0
9.29719	-0.0190265	0
9.31727	-0.0190265	0
9.33735	-0.0190265	0
9.35743	-0.0244248	0
9.37751	-0.0244248	0
9.39759	-0.0244248	0
9.41767	-0.0190265	0
9.43775	-0.0190265	0
9.45783	-0.0190265	0
9.47791	-0.0136283	0
9.49799	-0.0136283	0
9.51807	-0.0136283	0
9.53815	-0.0190265	0
9.55823	-0.0190265	0
9.57831	-0.0190265	0
9.59839	-0.0190265	0
9.61847	-0.0190265	0
9.63855	-0.0190265	0
9.65863	-0.0190265	0
9.67871	-0.0190265	0
9.6988	-0.0190265	0
9.71888	-0.0136283	0
9.73896	-0.0136283	0
9.75904	-0.0136283	0
9.77912	-0.00823009	0
9.7992	-0.00823009	0
9.81928	-0.00823009	0
9.83936	-0.0190265	0
9.85944	-0.0190265	0
9.87952	-0.0190265	0
9.8996	-0.0190265	0
9.91968	-0.0190265	0
9.93976	-0.0190265	0
9.95984	-0.029823	0
9.97992	-0.029823	0
10	-0.029823	0
10.0201	-0.0244248	0
10.0402	-0.0244248	0
10.0602	-0.0244248	0
10.0803	-0.0190265	0
10.1004	-0.0190265	0
10.1205	-0.0190265	0
10.1406	-0.0190265	0
10.1606	-0.0190265	0
10.1807	-0.0190265	0
10.2008	-0.0136283	0
10.2209	-0.0136283	0
10.241	-0.0136283	0
10.261	-0.0190265	0
10.2811	-0.0190265	0
10.3012	-0.0190265	0
10.3213	-0.0190265	0
10.3414	-0.0190265	0
10.3614	-0.0190265	0
10.3815	-0.0244248	0
10.4016	-0.0244248	0
10.4217	-0.0244248	0
10.4418	-0.0244248	0
10.4618	-0.0244248	0
10.4819	-0.0244248	0
10.502	-0.0190265	0
10.5221	-0.0190265	0
10.5422	-0.0190265	0
10.5622	-0.0136283	0
10.5823	-0.0136283	0
10.6024	-0.0136283	0
10.6225	-0.029823	0
10.6426	-0.029823	0
10.6627	-0.029823	0
10.6827	-0.00823009	0
10.7028	-0.00823009	0
10.7229	-0.00823009	0
10.743	-0.0136283	0
10.7631	-0.0136283	0
10.7831	-0.0136283	0
10.8032	-0.00823009	0
10.8233	-0.00823009	0
10.8434	-0.00823009	0
10.8635	-0.029823	0
10.8835	-0.029823	0
10.9036	-0.029823	0
10.9237	-0.0190265	0
10.9438	-0.0190265	0
10.9639	-0.0190265	0
10.9839	-0.0406195	0
11.004	-0.0406195	0
11.0241	-0.0406195	0
11.0442	-0.00823009	0
11.0643	-0.00823009	0
11.0843	-0.00823009	0
11.1044	-0.0190265	0
11.1245	-0.0190265	0
11.1446	-0.0190265	0
11.1647	-0.0244248	0
11.1847	-0.0244248	0
11.2048	-0.0244248	0
11.2249	-0.0190265	0
11.245	-0.0190265	0
11.2651	-0.0190265	0
11.2851	-0.00823009	0
11.3052	-0.00823009	0
11.3253	-0.00823009	0
11.3454	-0.0244248	0
11.3655	-0.0244248	0
11.3855	-0.0244248	0
11.4056	-0.0190265	0
11.4257	-0.0190265	0
11.4458	-0.0190265	0
11.4659	-0.0136283	0
11.4859	-0.0136283	0
11.506	-0.0136283	0
11.5261	-0.0244248	0
11.5462	-0.0244248	0
11.5663	-0.0244248	0
11.5863	-0.0190265	0
11.6064	-0.0190265	0
11.6265	-0.0190265	0
11.6466	0.00256637	0
11.6667	0.00256637	0
11.6867	0.00256637	0
11.7068	-0.00823009	0
11.7269	-0.00823009	0
11.747	-0.00823009	0
11.7671	-0.00823009	0
11.7871	-0.00823009	0
11.8072	-0.00823009	0
11.8273	-0.0136283	0
11.8474	-0.0136283	0
11.8675	-0.0136283	0
11.8876	-0.0190265	0
11.9076	-0.0190265	0
11.9277	-0.0190265	0
11.9478	-0.0190265	0
11.9679	-0.0190265	0
11.988	-0.0190265	0
12.008	-0.00823009	0
12.0281	-0.00823009	0
12.0482	-0.00823009	0
12.0683	-0.029823	0
12.0884	-0.029823	0
12.1084	-0.029823	0
12.1285	0.00256637	0
12.1486	0.00256637	0
12.1687	0.00256637	0
12.1888	-0.00283186	0
12.2088	-0.00283186	0
12.2289	-0.00283186	0
12.249	-0.00283186	0
12.2691	-0.00283186	0
12.2892	-0.00283186	0
12.3092	-0.0244248	0
12.3293	-0.0244248	0
12.3494	-0.0244248	0
12.3695	0.00256637	0
12.3896	0.00256637	0
12.4096	0.00256637	0
12.4297	-0.00823009	0
12.4498	-0.00823009	0
12.4699	-0.00823009	0
12.49	-0.00283186	0
12.51	-0.00283186	0
12.5301	-0.00283186	0
12.5502	-0.0244248	0
12.5703	-0.0244248	0
12.5904	-0.0244248	0
12.6104	-0.0136283	0
12.6305	-0.0136283	0
12.6506	-0.0136283	0
12.6707	-0.0244248	0
12.6908	-0.0244248	0
12.7108	-0.0244248	0
12.7309	0.00256637	0
12.751	0.00256637	0
12.7711	0.00256637	0
12.7912	-0.00823009	0
12.8112	-0.00823009	0
12.8313	-0.00823009	0
12.8514	-0.00823009	0
12.8715	-0.00823009	0
12.8916	-0.00823009	0
12.9116	-0.0190265	0
12.9317	-0.0190265	0
12.9518	-0.0190265	0
12.9719	-0.0136283	0
12.992	-0.0136283	0
13.012	-0.0136283	0
13.0321	-0.0136283	0
13.0522	-0.0136283	0
13.0723	-0.0136283	0
13.0924	0.00256637	0
13.1124	0.00256637	0
13.1325	0.00256637	0
13.1526	-0.0190265	0
13.1727	-0.0190265	0
13.1928	-0.0190265	0
13.2129	-0.00823009	0
13.2329	-0.00823009	0
13.253	-0.00823009	0
13.2731	-0.0244248	0
13.2932	-0.0244248	0
13.3133	-0.0244248	0
13.3333	-0.0136283	0
13.3534	-0.0136283	0
13.3735	-0.0136283	0
13.3936	-0.00823009	0
13.4137	-0.00823009	0
13.4337	-0.00823009	0
13.4538	0.0079646	0
13.4739	0.0079646	0
13.494	0.0079646	0
13.5141	-0.0136283	0
13.5341	-0.0136283	0
13.5542	-0.0136283	0
13.5743	-0.0136283	0
13.5944	-0.0136283	0
13.6145	-0.0136283	0
13.6345	-0.0190265	0
13.6546	-0.0190265	0
13.6747	-0.0190265	0
13.6948	-0.00823009	0
13.7149	-0.00823009	0
13.7349	-0.00823009	0
13.755	-0.0190265	0
13.7751	-0.0190265	0
13.7952	-0.0190265	0
13.8153	-0.0190265	0
13.8353	-0.0190265	0
13.8554	-0.0190265	0
13.8755	-0.0244248	0
13.8956	-0.0244248	0
13.9157	-0.0244248	0
13.9357	-0.0136283	0
13.9558	-0.0136283	0
13.9759	-0.0136283	0
13.996	-0.0136283	0
14.0161	-0.0136283	0
14.0361	-0.0136283	0
14.0562	-0.0136283	0
14.0763	-0.0136283	0
14.0964	-0.0136283	0
14.1165	-0.0352212	0
14.1365	-0.0352212	0
14.1566	-0.0352212	0
14.1767	-0.00823009	0
14.1968	-0.00823009	0
14.2169	-0.00823009	0
14.2369	-0.0244248	0
14.257	-0.0244248	0
14.2771	-0.0244248	0
14.2972	-0.00283186	0
14.3173	-0.00283186	0
14.3373	-0.00283186	0
14.3574	-0.0244248	0
14.3775	-0.0244248	0
14.3976	-0.0244248	0
14.4177	-0.0136283	0
14.4378	-0.0136283	0
14.4578	-0.0136283	0
14.4779	-0.00823009	0
14.498	-0.00823009	0
14.5181	-0.00823009	0
14.5382	-0.0136283	0
14.5582	-0.0136283	0
14.5783	-0.0136283	0
14.5984	-0.0136283	0
14.6185	-0.0136283	0
14.6386	-0.0136283	0
14.6586	-0.00283186	0
14.6787	-0.00283186	0
14.6988	-0.00283186	0
14.7189	-0.0244248	0
14.739	-0.0244248	0
14.759	-0.0244248	0
14.7791	-0.029823	0
14.7992	-0.029823	0
14.8193	-0.029823	0
14.8394	-0.0244248	0
14.8594	-0.0244248	0
14.8795	-0.0244248	0
14.8996	-0.0352212	0
14.9197	-0.0352212	0
14.9398	-0.0352212	0
14.9598	-0.00823009	0
14.9799	-0.00823009	0
15	-0.00823009	0
15.0201	-0.0136283	0
15.0402	-0.0136283	0
15.0602	-0.0136283	0
15.0803	-0.029823	0
15.1004	-0.029823	0
15.1205	-0.029823	0
15.1406	-0.0190265	0
15.1606	-0.0190265	0
15.1807	-0.0190265	0
15.2008	-0.0136283	0
15.2209	-0.0136283	0
15.241	-0.0136283	0
15.261	-0.0136283	0
15.2811	-0.0136283	0
15.3012	-0.0136283	0
15.3213	-0.00823009	0
15.3414	-0.00823009	0
15.3614	-0.00823009	0
15.3815	-0.00823009	0
15.4016	-0.00823009	0
15.4217	-0.00823009	0
15.4418	-0.00283186	0
15.4618	-0.00283186	0
15.4819	-0.00283186	0
15.502	-0.0136283	0
15.5221	-0.0136283	0
15.5422	-0.0136283	0
15.5622	-0.0136283	0
15.5823	-0.0136283	0
15.6024	-0.0136283	0
15.6225	-0.0244248	0
15.6426	-0.0244248	0
15.6627	-0.0244248	0
15.6827	-0.029823	0
15.7028	-0.029823	0
15.7229	-0.029823	0
15.743	-0.0190265	0
15.7631	-0.0190265	0
15.7831	-0.0190265	0
15.8032	-0.0136283	0
15.8233	-0.0136283	0
15.8434	-0.0136283	0
15.8635	-0.0190265	0
15.8835	-0.0190265	0
15.9036	-0.0190265	0
15.9237	-0.00823009	0
15.9438	-0.00823009	0
15.9639	-0.00823009	0
15.9839	-0.0244248	0
16.004	-0.0244248	0
16.0241	-0.0244248	0
16.0442	-0.0352212	0
16.0643	-0.0352212	0
16.0843	-0.0352212	0
16.1044	-0.0244248	0
16.1245	-0.0244248	0
16.1446	-0.0244248	0
16.1647	-0.00823009	0
16.1847	-0.00823009	0
16.2048	-0.00823009	0
16.2249	-0.00283186	0
16.245	-0.00283186	0
16.2651	-0.00283186	0
16.2851	-0.00823009	0
16.3052	-0.00823009	0
16.3253	-0.00823009	0
16.3454	-0.0244248	0
16.3655	-0.0244248	0
16.3855	-0.0244248	0
16.4056	0.00256637	0
16.4257	0.00256637	0
16.4458	0.00256637	0
16.4659	-0.00823009	0
16.4859	-0.00823009	0
16.506	-0.00823009	0
16.5261	-0.029823	0
16.5462	-0.029823	0
16.5663	-0.029823	0
16.5863	-0.0136283	0
16.6064	-0.0136283	0
16.6265	-0.0136283	0
16.6466	-0.00823009	0
16.6667	-0.00823009	0
16.6867	-0.00823009	0
16.7068	-0.0190265	0
16.7269	-0.0190265	0
16.747	-0.0190265	0
16.7671	-0.0136283	0
16.7871	-0.0136283	0
16.8072	-0.0136283	0
16.8273	-0.029823	0
16.8474	-0.029823	0
16.8675	-0.029823	0
16.8876	-0.00283186	0
16.9076	-0.00283186	0
16.9277	-0.00283186	0
16.9478	-0.00283186	0
16.9679	-0.00283186	0
16.988	-0.00283186	0
17.008	-0.00823009	0
17.0281	-0.00823009	0
17.0482	-0.00823009	0
17.0683	-0.0244248	0
17.0884	-0.0244248	0
17.1084	-0.0244248	0
17.1285	-0.029823	0
17.1486	-0.029823	0
17.1687	-0.029823	0
17.1888	-0.0190265	0
17.2088	-0.0190265	0
17.2289	-0.0190265	0
17.249	-0.0190265	0
17.2691	-0.0190265	0
17.2892	-0.0190265	0
17.3092	-0.0352212	0
17.3293	-0.0352212	0
17.3494	-0.0352212	0
17.3695	-0.00283186	0
17.3896	-0.00283186	0
17.4096	-0.00283186	0
17.4297	-0.0190265	0
17.4498	-0.0190265	0
17.4699	-0.0190265	0
17.49	-0.00283186	0
17.51	-0.00283186	0
17.5301	-0.00283186	0
17.5502	-0.0136283	0
17.5703	-0.0136283	0
17.5904	-0.0136283	0
17.6104	-0.0244248	0
17.6305	-0.0244248	0
17.6506	-0.0244248	0
17.6707	-0.0136283	0
17.6908	-0.0136283	0
17.7108	-0.0136283	0
17.7309	-0.0136283	0
17.751	-0.0136283	0
17.7711	-0.0136283	0
17.7912	-0.0244248	0
17.8112	-0.0244248	0
17.8313	-0.0244248	0
17.8514	-0.0136283	0
17.8715	-0.0136283	0
17.8916	-0.0136283	0
17.9116	-0.00823009	0
17.9317	-0.00823009	0
17.9518	-0.00823009	0
17.9719	-0.0244248	0
17.992	-0.0244248	0
18.012	-0.0244248	0
18.0321	-0.029823	0
18.0522	-0.029823	0
18.0723	-0.029823	0
18.0924	0.00256637	0
18.1124	0.00256637	0
18.1325	0.00256637	0
18.1526	-0.00823009	0
18.1727	-0.00823009	0
18.1928	-0.00823009	0
18.2129	-0.00283186	0
18.2329	-0.00283186	0
18.253	-0.00283186	0
18.2731	-0.029823	0
18.2932	-0.029823	0
18.3133	-0.029823	0
18.3333	-0.0190265	0
18.3534	-0.0190265	0
18.3735	-0.0190265	0
18.3936	-0.0190265	0
18.4137	-0.0190265	0
18.4337	-0.0190265	0
18.4538	-0.00823009	0
18.4739	-0.00823009	0
18.494	-0.00823009	0
18.5141	-0.0190265	0
18.5341	-0.0190265	0
18.5542	-0.0190265	0
18.5743	-0.00283186	0
18.5944	-0.00283186	0
18.6145	-0.00283186	0
18.6345	-0.00823009	0
18.6546	-0.00823009	0
18.6747	-0.00823009	0
18.6948	-0.0136283	0
18.7149	-0.0136283	0
18.7349	-0.0136283	0
18.755	-0.0352212	0
18.7751	-0.0352212	0
18.7952	-0.0352212	0
18.8153	-0.00823009	0
18.8353	-0.00823009	0
18.8554	-0.00823009	0
18.8755	-0.0190265	0
18.8956	-0.0190265	0
18.9157	-0.0190265	0
18.9357	-0.00823009	0
18.9558	-0.00823009	0
18.9759	-0.00823009	0
18.996	-0.0136283	0
19.0161	-0.0136283	0
19.0361	-0.0136283	0
19.0562	-0.00283186	0
19.0763	-0.00283186	0
19.0964	-0.00283186	0
19.1165	-0.0244248	0
19.1365	-0.0244248	0
19.1566	-0.0244248	0
19.1767	-0.029823	0
19.1968	-0.029823	0
19.2169	-0.029823	0
19.2369	-0.0244248	0
19.257	-0.0244248	0
19.2771	-0.0244248	0
19.2972	-0.00283186	0
19.3173	-0.00283186	0
19.3373	-0.00283186	0
19.3574	-0.029823	0
19.3775	-0.029823	0
19.3976	-0.029823	0
19.4177	-0.0244248	0
19.4378	-0.0244248	0
19.4578	-0.0244248	0
19.4779	-0.0244248	0
19.498	-0.0244248	0
19.5181	-0.0244248	0
19.5382	-0.0190265	0
19.5582	-0.0190265	0
19.5783	-0.0190265	0
19.5984	-0.00283186	0
19.6185	-0.00283186	0
19.6386	-0.00283186	0
19.6586	-0.0190265	0
19.6787	-0.0190265	0
19.6988	-0.0190265	0
19.7189	-0.0244248	0
19.739	-0.0244248	0
19.759	-0.0244248	0
19.7791	-0.0136283	0
19.7992	-0.0136283	0
19.8193	-0.0136283	0
19.8394	-0.00283186	0
19.8594	-0.00283186	0
19.8795	-0.00283186	0
19.8996	-0.0244248	0
19.9197	-0.0244248	0
19.9398	-0.0244248	0
19.9598	-0.0190265	0
19.9799	-0.0190265	0
20	-0.0190265	0
20.0201	-0.0190265	0
20.0402	-0.0190265	0
20.0602	-0.0190265	0
20.0803	-0.00283186	0
20.1004	-0.00283186	0
20.1205	-0.00283186	0
20.1406	-0.0244248	0
20.1606	-0.0244248	0
20.1807	-0.0244248	0
20.2008	-0.0460177	0
20.2209	-0.0460177	0
20.241	-0.0460177	0
20.261	-0.029823	0
20.2811	-0.029823	0
20.3012	-0.029823	0
20.3213	-0.00823009	0
20.3414	-0.00823009	0
20.3614	-0.00823009	0
20.3815	-0.0136283	0
20.4016	-0.0136283	0
20.4217	-0.0136283	0
20.4418	-0.0136283	0
20.4618	-0.0136283	0
20.4819	-0.0136283	0
20.502	-0.029823	0
20.5221	-0.029823	0
20.5422	-0.029823	0
20.5622	0.0079646	0
20.5823	0.0079646	0
20.6024	0.0079646	0
20.6225	-0.0244248	0
20.6426	-0.0244248	0
20.6627	-0.0244248	0
20.6827	-0.0136283	0
20.7028	-0.0136283	0
20.7229	-0.0136283	0
20.743	-0.0136283	0
20.7631	-0.0136283	0
20.7831	-0.0136283	0
20.8032	-0.00283186	0
20.8233	-0.00283186	0
20.8434	-0.00283186	0
20.8635	-0.0406195	0
20.8835	-0.0406195	0
20.9036	-0.0406195	0
20.9237	-0.0190265	0
20.9438	-0.0190265	0
20.9639	-0.0190265	0
20.9839	-0.00823009	0
21.004	-0.00823009	0
21.0241	-0.00823009	0
21.0442	0.304867	0.329412
21.0643	0.304867	0.329412
21.0843	0.304867	0.329412
21.1044	-0.00283186	0
21.1245	-0.00283186	0
21.1446	-0.00283186	0
21.1647	0.688142	0.72549
21.1847	0.688142	0.72549
21.2048	0.688142	0.72549
21.2249	-0.0352212	0
21.245	-0.0352212	0
21.2651	-0.0352212	0
21.2851	0.612566	0.623529
21.3052	0.612566	0.623529
21.3253	0.612566	0.623529
21.3454	0.0079646	0
21.3655	0.0079646	0
21.3855	0.0079646	0
21.4056	0.574779	0.592157
21.4257	0.574779	0.592157
21.4458	0.574779	0.592157
21.4659	-0.00823009	0
21.4859	-0.00823009	0
21.506	-0.00823009	0
21.5261	0.245487	0.235294
21.5462	0.245487	0.235294
21.5663	0.245487	0.235294
21.5863	-0.0136283	0
21.6064	-0.0136283	0
21.6265	-0.0136283	0
21.6466	0.132124	0.141176
21.6667	0.132124	0.141176
21.6867	0.132124	0.141176
21.7068	-0.00283186	0
21.7269	-0.00283186	0
21.747	-0.00283186	0
21.7671	0.0133628	0
21.7871	0.0133628	0
21.8072	0.0133628	0
21.8273	-0.00823009	0
21.8474	-0.00823009	0
21.8675	-0.00823009	0
21.8876	-0.00823009	0
21.9076	-0.00823009	0
21.9277	-0.00823009	0
21.9478	0.0079646	0
21.9679	0.0079646	0
21.988	0.0079646	0
22.008	-0.00283186	0
22.0281	-0.00283186	0
22.0482	-0.00283186	0
22.0683	0.00256637	0
22.0884	0.00256637	0
22.1084	0.00256637	0
22.1285	-0.0190265	0
22.1486	-0.0190265	0
22.1687	-0.0190265	0
22.1888	-0.0190265	0
22.2088	-0.0190265	0
22.2289	-0.0190265	0
22.249	0.0079646	0
22.2691	0.0079646	0
22.2892	0.0079646	0
22.3092	-0.0136283	0
22.3293	-0.0136283	0
22.3494	-0.0136283	0
22.3695	-0.029823	0
22.3896	-0.029823	0
22.4096	-0.029823	0
22.4297	-0.0244248	0
22.4498	-0.0244248	0
22.4699	-0.0244248	0
22.49	0.0079646	0
22.51	0.0079646	0
22.5301	0.0079646	0
22.5502	0.00256637	0
22.5703	0.00256637	0
22.5904	0.00256637	0
22.6104	-0.0136283	0
22.6305	-0.0136283	0
22.6506	-0.0136283	0
22.6707	-0.0136283	0
22.6908	-0.0136283	0
22.7108	-0.0136283	0
22.7309	-0.00283186	0
22.751	-0.00283186	0
22.7711	-0.00283186	0
22.7912	-0.00823009	0
22.8112	-0.00823009	0
22.8313	-0.00823009	0
22.8514	-0.0190265	0
22.8715	-0.0190265	0
22.8916	-0.0190265	0
22.9116	-0.0460177	0
22.9317	-0.0460177	0
22.9518	-0.0460177	0
22.9719	-0.0190265	0
22.992	-0.0190265	0
23.012	-0.0190265	0
23.0321	-0.0136283	0
23.0522	-0.0136283	0
23.0723	-0.0136283	0
23.0924	-0.0244248	0
23.1124	-0.0244248	0
23.1325	-0.0244248	0
23.1526	-0.0190265	0
23.1727	-0.0190265	0
23.1928	-0.0190265	0
23.2129	-0.00283186	0
23.2329	-0.00283186	0
23.253	-0.00283186	0
23.2731	-0.0136283	0
23.2932	-0.0136283	0
23.3133	-0.0136283	0
23.3333	-0.0190265	0
23.3534	-0.0190265	0
23.3735	-0.0190265	0
23.3936	-0.029823	0
23.4137	-0.029823	0
23.4337	-0.029823	0
23.4538	-0.00283186	0
23.4739	-0.00283186	0
23.494	-0.00283186	0
23.5141	-0.0136283	0
23.5341	-0.0136283	0
23.5542	-0.0136283	0
23.5743	-0.0190265	0
23.5944	-0.0190265	0
23.6145	-0.0190265	0
23.6345	-0.0244248	0
23.6546	-0.0244248	0
23.6747	-0.0244248	0
23.6948	-0.00823009	0
23.7149	-0.00823009	0
23.7349	-0.00823009	0
23.755	-0.0244248	0
23.7751	-0.0244248	0
23.7952	-0.0244248	0
23.8153	-0.029823	0
23.8353	-0.029823	0
23.8554	-0.029823	0
23.8755	-0.0244248	0
23.8956	-0.0244248	0
23.9157	-0.0244248	0
23.9357	0.0079646	0
23.9558	0.0079646	0
23.9759	0.0079646	0
23.996	-0.0136283	0
24.0161	-0.0136283	0
24.0361	-0.0136283	0
24.0562	-0.00283186	0
24.0763	-0.00283186	0
24.0964	-0.00283186	0
24.1165	-0.00823009	0
24.1365	-0.00823009	0
24.1566	-0.00823009	0
24.1767	0.0133628	0
24.1968	0.0133628	0
24.2169	0.0133628	0
24.2369	-0.00283186	0
24.257	-0.00283186	0
24.2771	-0.00283186	0
24.2972	-0.00283186	0
24.3173	-0.00283186	0
24.3373	-0.00283186	0
24.3574	0.337257	0.329412
24.3775	0.337257	0.329412
24.3976	0.337257	0.329412
24.4177	0.812301	0.870588
24.4378	0.812301	0.870588
24.4578	0.812301	0.870588
24.4779	0.655752	0.72549
24.498	0.655752	0.72549
24.5181	0.655752	0.72549
24.5382	0.958053	0.996078
24.5582	0.958053	0.996078
24.5783	0.958053	0.996078
24.5984	0.607168	0.623529
24.6185	0.607168	0.623529
24.6386	0.607168	0.623529
24.6586	1.01204	0.996078
24.6787	1.01204	0.996078
24.6988	1.01204	0.996078
24.7189	0.574779	0.592157
24.739	0.574779	0.592157
24.759	0.574779	0.592157
24.7791	0.963451	0.996078
24.7992	0.963451	0.996078
24.8193	0.963451	0.996078
24.8394	0.315664	0.235294
24.8594	0.315664	0.235294
24.8795	0.315664	0.235294
24.8996	0.985044	0.996078
24.9197	0.985044	0.996078
24.9398	0.985044	0.996078
24.9598	0.196903	0.141176
24.9799	0.196903	0.141176
25	0.196903	0.141176
25.0201	0.920265	0.945098
25.0402	0.920265	0.945098
25.0602	0.920265	0.945098
25.0803	0.0565487	0
25.1004	0.0565487	0
25.1205	0.0565487	0
25.1406	0.774513	0.776471
25.1606	0.774513	0.776471
25.1807	0.774513	0.776471
25.2008	0.0457522	0
25.2209	0.0457522	0
25.241	0.0457522	0
25.261	0.763717	0.776471
25.2811	0.763717	0.776471
25.3012	0.763717	0.776471
25.3213	0.040354	0
25.3414	0.040354	0
25.3614	0.040354	0
25.3815	0.763717	0.776471
25.4016	0.763717	0.776471
25.4217	0.763717	0.776471
25.4418	0.0295575	0
25.4618	0.0295575	0
25.4819	0.0295575	0
25.502	0.769115	0.776471
25.5221	0.769115	0.776471
25.5422	0.769115	0.776471
25.5622	0.0241593	0
25.5823	0.0241593	0
25.6024	0.0241593	0
25.6225	0.769115	0.776471
25.6426	0.769115	0.776471
25.6627	0.769115	0.776471
25.6827	0.0295575	0
25.7028	0.0295575	0
25.7229	0.0295575	0
25.743	0.790708	0.776471
25.7631	0.790708	0.776471
25.7831	0.790708	0.776471
25.8032	0.0295575	0
25.8233	0.0295575	0
25.8434	0.0295575	0
25.8635	0.779912	0.776471
25.8835	0.779912	0.776471
25.9036	0.779912	0.776471
25.9237	0.0349558	0
25.9438	0.0349558	0
25.9639	0.0349558	0
25.9839	0.801504	0.776471
26.004	0.801504	0.776471
26.0241	0.801504	0.776471
26.0442	0.0133628	0
26.0643	0.0133628	0
26.0843	0.0133628	0
26.1044	0.677345	0.666667
26.1245	0.677345	0.666667
26.1446	0.677345	0.666667
26.1647	0.0079646	0
26.1847	0.0079646	0
26.2048	0.0079646	0
26.2249	0.245487	0.203922
26.245	0.245487	0.203922
26.2651	0.245487	0.203922
26.2851	0.0079646	0
26.3052	0.0079646	0
26.3253	0.0079646	0
26.3454	0.0295575	0
26.3655	0.0295575	0
26.3855	0.0295575	0
26.4056	0.040354	0
26.4257	0.040354	0
26.4458	0.040354	0
26.4659	0.0349558	0
26.4859	0.0349558	0
26.506	0.0349558	0
26.5261	0.0079646	0
26.5462	0.0079646	0
26.5663	0.0079646	0
26.5863	0.0241593	0
26.6064	0.0241593	0
26.6265	0.0241593	0
26.6466	0.0241593	0
26.6667	0.0241593	0
26.6867	0.0241593	0
26.7068	0.0133628	0
26.7269	0.0133628	0
26.747	0.0133628	0
26.7671	0.0133628	0
26.7871	0.0133628	0
26.8072	0.0133628	0
26.8273	0.0133628	0
26.8474	0.0133628	0
26.8675	0.0133628	0
26.8876	0.0187611	0
26.9076	0.0187611	0
26.9277	0.0187611	0
26.9478	-0.0136283	0
26.9679	-0.0136283	0
26.988	-0.0136283	0
27.008	-0.00283186	0
27.0281	-0.00283186	0
27.0482	-0.00283186	0
27.0683	-0.0136283	0
27.0884	-0.0136283	0
27.1084	-0.0136283	0
27.1285	0.0133628	0
27.1486	0.0133628	0
27.1687	0.0133628	0
27.1888	-0.0190265	0
27.2088	-0.0190265	0
27.2289	-0.0190265	0
27.249	-0.00283186	0
27.2691	-0.00283186	0
27.2892	-0.00283186	0
27.3092	0.0187611	0
27.3293	0.0187611	0
27.3494	0.0187611	0
27.3695	0.00256637	0
27.3896	0.00256637	0
27.4096	0.00256637	0
27.4297	0.0133628	0
27.4498	0.0133628	0
27.4699	0.0133628	0
27.49	-0.00823009	0
27.51	-0.00823009	0
27.5301	-0.00823009	0
27.5502	0.0079646	0
27.5703	0.0079646	0
27.5904	0.0079646	0
27.6104	0.0241593	0
27.6305	0.0241593	0
27.6506	0.0241593	0
27.6707	0.0565487	0
27.6908	0.0565487	0
27.7108	0.0565487	0
27.7309	0.839292	0.870588
27.751	0.839292	0.870588
27.7711	0.839292	0.870588
27.7912	0.26708	0.262745
27.8112	0.26708	0.262745
27.8313	0.26708	0.262745
27.8514	0.963451	0.996078
27.8715	0.963451	0.996078
27.8916	0.963451	0.996078
27.9116	0.445221	0.447059
27.9317	0.445221	0.447059
27.9518	0.445221	0.447059
27.9719	0.963451	0.996078
27.992	0.963451	0.996078
28.012	0.963451	0.996078
28.0321	0.321062	0.282353
28.0522	0.321062	0.282353
28.0723	0.321062	0.282353
28.0924	0.995841	0.996078
28.1124	0.995841	0.996078
28.1325	0.995841	0.996078
28.1526	0.456018	0.447059
28.1727	0.456018	0.447059
28.1928	0.456018	0.447059
28.2129	1.01204	0.996078
28.2329	1.01204	0.996078
28.253	1.01204	0.996078
28.2731	0.655752	0.639216
28.2932	0.655752	0.639216
28.3133	0.655752	0.639216
28.3333	1.00124	0.945098
28.3534	1.00124	0.945098
28.3735	1.00124	0.945098
28.3936	0.882478	0.890196
28.4137	0.882478	0.890196
28.4337	0.882478	0.890196
28.4538	0.790708	0.776471
28.4739	0.790708	0.776471
28.494	0.790708	0.776471
28.5141	1.00664	0.996078
28.5341	1.00664	0.996078
28.5542	1.00664	0.996078
28.5743	0.806903	0.776471
28.5944	0.806903	0.776471
28.6145	0.806903	0.776471
28.6345	0.904071	0.882353
28.6546	0.904071	0.882353
28.6747	0.904071	0.882353
28.6948	0.828496	0.776471
28.7149	0.828496	0.776471
28.7349	0.828496	0.776471
28.755	1.06602	0.996078
28.7751	1.06602	0.996078
28.7952	1.06602	0.996078
28.8153	0.84469	0.776471
28.8353	0.84469	0.776471
28.8554	0.84469	0.776471
28.8755	1.03363	0.996078
28.8956	1.03363	0.996078
28.9157	1.03363	0.996078
28.9357	0.828496	0.776471
28.9558	0.828496	0.776471
28.9759	0.828496	0.776471
28.996	1.04982	0.996078
29.0161	1.04982	0.996078
29.0361	1.04982	0.996078
29.0562	0.850088	0.776471
29.0763	0.850088	0.776471
29.0964	0.850088	0.776471
29.1165	1.03363	0.980392
29.1365	1.03363	0.980392
29.1566	1.03363	0.980392
29.1767	0.806903	0.776471
29.1968	0.806903	0.776471
29.2169	0.806903	0.776471
29.2369	0.974248	0.898039
29.257	0.974248	0.898039
29.2771	0.974248	0.898039
29.2972	0.860885	0.776471
29.3173	0.860885	0.776471
29.3373	0.860885	0.776471
29.3574	1.04442	0.996078
29.3775	1.04442	0.996078
29.3976	1.04442	0.996078
29.4177	0.698938	0.666667
29.4378	0.698938	0.666667
29.4578	0.698938	0.666667
29.4779	1.03903	0.996078
29.498	1.03903	0.996078
29.5181	1.03903	0.996078
29.5382	0.26708	0.203922
29.5582	0.26708	0.203922
29.5783	0.26708	0.203922
29.5984	0.644956	0.54902
29.6185	0.644956	0.54902
29.6386	0.644956	0.54902
29.6586	0.0565487	0
29.6787	0.0565487	0
29.6988	0.0565487	0
29.7189	0.0889381	0
29.739	0.0889381	0
29.759	0.0889381	0
29.7791	0.0619469	0
29.7992	0.0619469	0
29.8193	0.0619469	0
29.8394	0.0511504	0
29.8594	0.0511504	0
29.8795	0.0511504	0
29.8996	0.0619469	0
29.9197	0.0619469	0
29.9398	0.0619469	0
29.9598	0.040354	0
29.9799	0.040354	0
30	0.040354	0
30.0201	0.0349558	0
30.0402	0.0349558	0
30.0602	0.0349558	0
30.0803	0.0349558	0
30.1004	0.0349558	0
30.1205	0.0349558	0
30.1406	0.0241593	0
30.1606	0.0241593	0
30.1807	0.0241593	0
30.2008	0.0349558	0
30.2209	0.0349558	0
30.241	0.0349558	0
30.261	0.0133628	0
30.2811	0.0133628	0
30.3012	0.0133628	0
30.3213	0.0187611	0
30.3414	0.0187611	0
30.3614	0.0187611	0
30.3815	0.0079646	0
30.4016	0.0079646	0
30.4217	0.0079646	0
30.4418	-0.00283186	0
30.4618	-0.00283186	0
30.4819	-0.00283186	0
30.502	-0.00823009	0
30.5221	-0.00823009	0
30.5422	-0.00823009	0
30.5622	0.0241593	0
30.5823	0.0241593	0
30.6024	0.0241593	0
30.6225	0.0349558	0
30.6426	0.0349558	0
30.6627	0.0349558	0
30.6827	0.0295575	0
30.7028	0.0295575	0
30.7229	0.0295575	0
30.743	0.0133628	0
30.7631	0.0133628	0
30.7831	0.0133628	0
30.8032	0.0457522	0
30.8233	0.0457522	0
30.8434	0.0457522	0
30.8635	0.0187611	0
30.8835	0.0187611	0
30.9036	0.0187611	0
30.9237	0.00256637	0
30.9438	0.00256637	0
30.9639	0.00256637	0
30.9839	-0.00823009	0
31.004	-0.00823009	0
31.0241	-0.00823009	0
31.0442	0.0295575	0
31.0643	0.0295575	0
31.0843	0.0295575	0
31.1044	0.256283	0.262745
31.1245	0.256283	0.262745
31.1446	0.256283	0.262745
31.1647	0.0079646	0
31.1847	0.0079646	0
31.2048	0.0079646	0
31.2249	0.434425	0.447059
31.245	0.434425	0.447059
31.2651	0.434425	0.447059
31.2851	-0.00283186	0
31.3052	-0.00283186	0
31.3253	-0.00283186	0
31.3454	0.288673	0.282353
31.3655	0.288673	0.282353
31.3855	0.288673	0.282353
31.4056	0.0187611	0
31.4257	0.0187611	0
31.4458	0.0187611	0
31.4659	0.450619	0.447059
31.4859	0.450619	0.447059
31.506	0.450619	0.447059
31.5261	0.0187611	0
31.5462	0.0187611	0
31.5663	0.0187611	0
31.5863	0.634159	0.639216
31.6064	0.634159	0.639216
31.6265	0.634159	0.639216
31.6466	0.0133628	0
31.6667	0.0133628	0
31.6867	0.0133628	0
31.7068	0.893274	0.890196
31.7269	0.893274	0.890196
31.747	0.893274	0.890196
31.7671	0.0727434	0.0666667
31.7871	0.0727434	0.0666667
31.8072	0.0727434	0.0666667
31.8273	1.02283	0.996078
31.8474	1.02283	0.996078
31.8675	1.02283	0.996078
31.8876	0.256283	0.258824
31.9076	0.256283	0.258824
31.9277	0.256283	0.258824
31.9478	0.909469	0.882353
31.9679	0.909469	0.882353
31.988	0.909469	0.882353
32.008	0.0727434	0.054902
32.0281	0.0727434	0.054902
32.0482	0.0727434	0.054902
32.0683	1.02823	0.996078
32.0884	1.02823	0.996078
32.1084	1.02823	0.996078
32.1285	0.288673	0.262745
32.1486	0.288673	0.262745
32.1687	0.288673	0.262745
32.1888	1.03903	0.996078
32.2088	1.03903	0.996078
32.2289	1.03903	0.996078
32.249	0.337257	0.262745
32.2691	0.337257	0.262745
32.2892	0.337257	0.262745
32.3092	1.01204	0.996078
32.3293	1.01204	0.996078
32.3494	1.01204	0.996078
32.3695	0.321062	0.262745
32.3896	0.321062	0.262745
32.4096	0.321062	0.262745
32.4297	0.963451	0.980392
32.4498	0.963451	0.980392
32.4699	0.963451	0.980392
32.49	0.283274	0.231373
32.51	0.283274	0.231373
32.5301	0.283274	0.231373
32.5502	0.882478	0.898039
32.5703	0.882478	0.898039
32.5904	0.882478	0.898039
32.6104	0.126726	0.0823529
32.6305	0.126726	0.0823529
32.6506	0.126726	0.0823529
32.6707	1.06062	0.996078
32.6908	1.06062	0.996078
32.7108	1.06062	0.996078
32.7309	0.947257	0.92549
32.751	0.947257	0.92549
32.7711	0.947257	0.92549
32.7912	1.01743	0.996078
32.8112	1.01743	0.996078
32.8313	1.01743	0.996078
32.8514	0.985044	0.996078
32.8715	0.985044	0.996078
32.8916	0.985044	0.996078
32.9116	0.596372	0.54902
32.9317	0.596372	0.54902
32.9518	0.596372	0.54902
32.9719	0.461416	0.415686
32.992	0.461416	0.415686
33.012	0.461416	0.415686
33.0321	0.0673451	0
33.0522	0.0673451	0
33.0723	0.0673451	0
33.0924	0.0835398	0
33.1124	0.0835398	0
33.1325	0.0835398	0
33.1526	0.0673451	0
33.1727	0.0673451	0
33.1928	0.0673451	0
33.2129	0.0619469	0
33.2329	0.0619469	0
33.253	0.0619469	0
33.2731	0.0511504	0
33.2932	0.0511504	0
33.3133	0.0511504	0
33.3333	0.0349558	0
33.3534	0.0349558	0
33.3735	0.0349558	0
33.3936	0.0295575	0
33.4137	0.0295575	0
33.4337	0.0295575	0
33.4538	0.0187611	0
33.4739	0.0187611	0
33.494	0.0187611	0
33.5141	0.0241593	0
33.5341	0.0241593	0
33.5542	0.0241593	0
33.5743	0.0187611	0
33.5944	0.0187611	0
33.6145	0.0187611	0
33.6345	0.00256637	0
33.6546	0.00256637	0
33.6747	0.00256637	0
33.6948	0.0187611	0
33.7149	0.0187611	0
33.7349	0.0187611	0
33.755	0.00256637	0
33.7751	0.00256637	0
33.7952	0.00256637	0
33.8153	0.0187611	0
33.8353	0.0187611	0
33.8554	0.0187611	0
33.8755	0.00256637	0
33.8956	0.00256637	0
33.9157	0.00256637	0
33.9357	0.0187611	0
33.9558	0.0187611	0
33.9759	0.0187611	0
33.996	0.0187611	0
34.0161	0.0187611	0
34.0361	0.0187611	0
34.0562	0.0457522	0
34.0763	0.0457522	0
34.0964	0.0457522	0
34.1165	0.00256637	0
34.1365	0.00256637	0
34.1566	0.00256637	0
34.1767	0.0187611	0
34.1968	0.0187611	0
34.2169	0.0187611	0
34.2369	0.0079646	0
34.257	0.0079646	0
34.2771	0.0079646	0
34.2972	0.0187611	0
34.3173	0.0187611	0
34.3373	0.0187611	0
34.3574	-0.0190265	0
34.3775	-0.0190265	0
34.3976	-0.0190265	0
34.4177	0.0079646	0
34.4378	0.0079646	0
34.4578	0.0079646	0
34.4779	0.00256637	0
34.498	0.00256637	0
34.5181	0.00256637	0
34.5382	0.0079646	0
34.5582	0.0079646	0
34.5783	0.0079646	0
34.5984	-0.0190265	0
34.6185	-0.0190265	0
34.6386	-0.0190265	0
34.6586	0.0079646	0
34.6787	0.0079646	0
34.6988	0.0079646	0
34.7189	-0.0190265	0
34.739	-0.0190265	0
34.759	-0.0190265	0
34.7791	0.0187611	0
34.7992	0.0187611	0
34.8193	0.0187611	0
34.8394	-0.00823009	0
34.8594	-0.00823009	0
34.8795	-0.00823009	0
34.8996	-0.00283186	0
34.9197	-0.00283186	0
34.9398	-0.00283186	0
34.9598	-0.00823009	0
34.9799	-0.00823009	0
35	-0.00823009	0
35.0201	0.0133628	0
35.0402	0.0133628	0
35.0602	0.0133628	0
35.0803	0.0457522	0.0666667
35.1004	0.0457522	0.0666667
35.1205	0.0457522	0.0666667
35.1406	0.0187611	0
35.1606	0.0187611	0
35.1807	0.0187611	0
35.2008	0.223894	0.258824
35.2209	0.223894	0.258824
35.241	0.223894	0.258824
35.261	-0.0136283	0
35.2811	-0.0136283	0
35.3012	-0.0136283	0
35.3213	0.0349558	0.054902
35.3414	0.0349558	0.054902
35.3614	0.0349558	0.054902
35.3815	-0.00823009	0
35.4016	-0.00823009	0
35.4217	-0.00823009	0
35.4418	0.223894	0.262745
35.4618	0.223894	0.262745
35.4819	0.223894	0.262745
35.502	0.00256637	0
35.5221	0.00256637	0
35.5422	0.00256637	0
35.5622	0.26708	0.262745
35.5823	0.26708	0.262745
35.6024	0.26708	0.262745
35.6225	0.0187611	0
35.6426	0.0187611	0
35.6627	0.0187611	0
35.6827	0.272478	0.262745
35.7028	0.272478	0.262745
35.7229	0.272478	0.262745
35.743	0.0079646	0
35.7631	0.0079646	0
35.7831	0.0079646	0
35.8032	0.250885	0.231373
35.8233	0.250885	0.231373
35.8434	0.250885	0.231373
35.8635	-0.0190265	0
35.8835	-0.0190265	0
35.9036	-0.0190265	0
35.9237	0.0835398	0.0823529
35.9438	0.0835398	0.0823529
35.9639	0.0835398	0.0823529
35.9839	0.337257	0.32549
36.004	0.337257	0.32549
36.0241	0.337257	0.32549
36.0442	0.914867	0.92549
36.0643	0.914867	0.92549
36.0843	0.914867	0.92549
36.1044	0.952655	0.992157
36.1245	0.952655	0.992157
36.1446	0.952655	0.992157
36.1647	0.979646	0.996078
36.1847	0.979646	0.996078
36.2048	0.979646	0.996078
36.2249	0.796106	0.819608
36.245	0.796106	0.819608
36.2651	0.796106	0.819608
36.2851	0.396637	0.415686
36.3052	0.396637	0.415686
36.3253	0.396637	0.415686
36.3454	0.132124	0.0705882
36.3655	0.132124	0.0705882
36.3855	0.132124	0.0705882
36.4056	0.0673451	0
36.4257	0.0673451	0
36.4458	0.0673451	0
36.4659	0.0457522	0
36.4859	0.0457522	0
36.506	0.0457522	0
36.5261	0.0187611	0
36.5462	0.0187611	0
36.5663	0.0187611	0
36.5863	0.0241593	0
36.6064	0.0241593	0
36.6265	0.0241593	0
36.6466	0.0241593	0
36.6667	0.0241593	0
36.6867	0.0241593	0
36.7068	0.0133628	0
36.7269	0.0133628	0
36.747	0.0133628	0
36.7671	0.0079646	0
36.7871	0.0079646	0
36.8072	0.0079646	0
36.8273	-0.00823009	0
36.8474	-0.00823009	0
36.8675	-0.00823009	0
36.8876	0.0241593	0
36.9076	0.0241593	0
36.9277	0.0241593	0
36.9478	0.00256637	0
36.9679	0.00256637	0
36.988	0.00256637	0
37.008	0.0079646	0
37.0281	0.0079646	0
37.0482	0.0079646	0
37.0683	-0.00823009	0
37.0884	-0.00823009	0
37.1084	-0.00823009	0
37.1285	-0.0136283	0
37.1486	-0.0136283	0
37.1687	-0.0136283	0
37.1888	0.0133628	0
37.2088	0.0133628	0
37.2289	0.0133628	0
37.249	-0.0190265	0
37.2691	-0.0190265	0
37.2892	-0.0190265	0
37.3092	-0.00283186	0
37.3293	-0.00283186	0
37.3494	-0.00283186	0
37.3695	0.0133628	0
37.3896	0.0133628	0
37.4096	0.0133628	0
37.4297	0.00256637	0
37.4498	0.00256637	0
37.4699	0.00256637	0
37.49	0.0079646	0
37.51	0.0079646	0
37.5301	0.0079646	0
37.5502	-0.0136283	0
37.5703	-0.0136283	0
37.5904	-0.0136283	0
37.6104	0.00256637	0
37.6305	0.00256637	0
37.6506	0.00256637	0
37.6707	0.00256637	0
37.6908	0.00256637	0
37.7108	0.00256637	0
37.7309	-0.00283186	0
37.751	-0.00283186	0
37.7711	-0.00283186	0
37.7912	-0.029823	0
37.8112	-0.029823	0
37.8313	-0.029823	0
37.8514	-0.0244248	0
37.8715	-0.0244248	0
37.8916	-0.0244248	0
37.9116	0.0079646	0
37.9317	0.0079646	0
37.9518	0.0079646	0
37.9719	0.00256637	0
37.992	0.00256637	0
38.012	0.00256637	0
38.0321	-0.0136283	0
38.0522	-0.0136283	0
38.0723	-0.0136283	0
38.0924	-0.00283186	0
38.1124	-0.00283186	0
38.1325	-0.00283186	0
38.1526	-0.00283186	0
38.1727	-0.00283186	0
38.1928	-0.00283186	0
38.2129	-0.0136283	0
38.2329	-0.0136283	0
38.253	-0.0136283	0
38.2731	-0.029823	0
38.2932	-0.029823	0
38.3133	-0.029823	0
38.3333	0.00256637	0
38.3534	0.00256637	0
38.3735	0.00256637	0
38.3936	0.0187611	0
38.4137	0.0187611	0
38.4337	0.0187611	0
38.4538	-0.00283186	0
38.4739	-0.00283186	0
38.494	-0.00283186	0
38.5141	-0.00823009	0
38.5341	-0.00823009	0
38.5542	-0.00823009	0
38.5743	-0.00823009	0
38.5944	-0.00823009	0
38.6145	-0.00823009	0
38.6345	-0.0136283	0
38.6546	-0.0136283	0
38.6747	-0.0136283	0
38.6948	-0.0406195	0
38.7149	-0.0406195	0
38.7349	-0.0406195	0
38.755	-0.029823	0
38.7751	-0.029823	0
38.7952	-0.029823	0
38.8153	-0.0244248	0
38.8353	-0.0244248	0
38.8554	-0.0244248	0
38.8755	0.0133628	0
38.8956	0.0133628	0
38.9157	0.0133628	0
38.9357	0.0241593	0
38.9558	0.0241593	0
38.9759	0.0241593	0
38.996	0.0295575	0
39.0161	0.0295575	0
39.0361	0.0295575	0
39.0562	0.0133628	0
39.0763	0.0133628	0
39.0964	0.0133628	0
39.1165	0.0079646	0
39.1365	0.0079646	0
39.1566	0.0079646	0
39.1767	-0.00823009	0
39.1968	-0.00823009	0
39.2169	-0.00823009	0
39.2369	0.0727434	0.0862745
39.257	0.0727434	0.0862745
39.2771	0.0727434	0.0862745
39.2972	0.304867	0.32549
39.3173	0.304867	0.32549
39.3373	0.304867	0.32549
39.3574	0.860885	0.913726
39.3775	0.860885	0.913726
39.3976	0.860885	0.913726
39.4177	0.941858	0.992157
39.4378	0.941858	0.992157
39.4578	0.941858	0.992157
39.4779	0.974248	1
39.498	0.974248	1
39.5181	0.974248	1
39.5382	0.796106	0.819608
39.5582	0.796106	0.819608
39.5783	0.796106	0.819608
39.5984	0.342655	0.32549
39.6185	0.342655	0.32549
39.6386	0.342655	0.32549
39.6586	0.115929	0.0705882
39.6787	0.115929	0.0705882
39.6988	0.115929	0.0705882
39.7189	0.0565487	0
39.739	0.0565487	0
39.759	0.0565487	0
39.7791	0.0241593	0
39.7992	0.0241593	0
39.8193	0.0241593	0
39.8394	0.0295575	0
39.8594	0.0295575	0
39.8795	0.0295575	0
39.8996	0.00256637	0
39.9197	0.00256637	0
39.9398	0.00256637	0
39.9598	-0.00283186	0
39.9799	-0.00283186	0
40	-0.00283186	0
40.0201	-0.00823009	0
40.0402	-0.00823009	0
40.0602	-0.00823009	0
40.0803	0.0133628	0
40.1004	0.0133628	0
40.1205	0.0133628	0
40.1406	-0.00283186	0
40.1606	-0.00283186	0
[truncated: 2,537 more rows]

## Sheet: Fig4(c)
23.4337	-0.0190265	0
23.4538	-0.0190265	0
23.4739	-0.0244248	0
23.494	-0.0244248	0
23.5141	-0.0244248	0
23.5341	-0.00823009	0
23.5542	-0.00823009	0
23.5743	-0.00823009	0
23.5944	-0.0244248	0
23.6145	-0.0244248	0
23.6345	-0.0244248	0
23.6546	-0.029823	0
23.6747	-0.029823	0
23.6948	-0.029823	0
23.7149	-0.0244248	0
23.7349	-0.0244248	0
23.755	-0.0244248	0
23.7751	0.0079646	0
23.7952	0.0079646	0
23.8153	0.0079646	0
23.8353	-0.0136283	0
23.8554	-0.0136283	0
23.8755	-0.0136283	0
23.8956	-0.00283186	0
23.9157	-0.00283186	0
23.9357	-0.00283186	0
23.9558	-0.00823009	0
23.9759	-0.00823009	0
23.996	-0.00823009	0
24.0161	0.0133628	0
24.0361	0.0133628	0
24.0562	0.0133628	0
24.0763	-0.00283186	0
24.0964	-0.00283186	0
24.1165	-0.00283186	0
24.1365	-0.00283186	0
24.1566	-0.00283186	0
24.1767	-0.00283186	0
24.1968	0.337257	0.329412
24.2169	0.337257	0.329412
24.2369	0.337257	0.329412
24.257	0.812301	0.870588
24.2771	0.812301	0.870588
24.2972	0.812301	0.870588
24.3173	0.655752	0.72549
24.3373	0.655752	0.72549
24.3574	0.655752	0.72549
24.3775	0.958053	0.996078
24.3976	0.958053	0.996078
24.4177	0.958053	0.996078
24.4378	0.607168	0.623529
24.4578	0.607168	0.623529
24.4779	0.607168	0.623529
24.498	1.01204	0.996078
24.5181	1.01204	0.996078
24.5382	1.01204	0.996078
24.5582	0.574779	0.592157
24.5783	0.574779	0.592157
24.5984	0.574779	0.592157
24.6185	0.963451	0.996078
24.6386	0.963451	0.996078
24.6586	0.963451	0.996078
24.6787	0.315664	0.235294
24.6988	0.315664	0.235294
24.7189	0.315664	0.235294
24.739	0.985044	0.996078
24.759	0.985044	0.996078
24.7791	0.985044	0.996078
24.7992	0.196903	0.141176
24.8193	0.196903	0.141176
24.8394	0.196903	0.141176
24.8594	0.920265	0.945098
24.8795	0.920265	0.945098
24.8996	0.920265	0.945098
24.9197	0.0565487	0
24.9398	0.0565487	0
24.9598	0.0565487	0
24.9799	0.774513	0.776471
25	0.774513	0.776471
25.0201	0.774513	0.776471
25.0402	0.0457522	0
25.0602	0.0457522	0
25.0803	0.0457522	0
25.1004	0.763717	0.776471
25.1205	0.763717	0.776471
25.1406	0.763717	0.776471
25.1606	0.040354	0
25.1807	0.040354	0
25.2008	0.040354	0
25.2209	0.763717	0.776471
25.241	0.763717	0.776471
25.261	0.763717	0.776471
25.2811	0.0295575	0
25.3012	0.0295575	0
25.3213	0.0295575	0
25.3414	0.769115	0.776471
25.3614	0.769115	0.776471
25.3815	0.769115	0.776471
25.4016	0.0241593	0
25.4217	0.0241593	0
25.4418	0.0241593	0
25.4618	0.769115	0.776471
25.4819	0.769115	0.776471
25.502	0.769115	0.776471
25.5221	0.0295575	0
25.5422	0.0295575	0
25.5622	0.0295575	0
25.5823	0.790708	0.776471
25.6024	0.790708	0.776471
25.6225	0.790708	0.776471
25.6426	0.0295575	0
25.6627	0.0295575	0
25.6827	0.0295575	0
25.7028	0.779912	0.776471
25.7229	0.779912	0.776471
25.743	0.779912	0.776471
25.7631	0.0349558	0
25.7831	0.0349558	0
25.8032	0.0349558	0
25.8233	0.801504	0.776471
25.8434	0.801504	0.776471
25.8635	0.801504	0.776471
25.8835	0.0133628	0
25.9036	0.0133628	0
25.9237	0.0133628	0
25.9438	0.677345	0.666667
25.9639	0.677345	0.666667
25.9839	0.677345	0.666667
26.004	0.0079646	0
26.0241	0.0079646	0
26.0442	0.0079646	0
26.0643	0.245487	0.203922
26.0843	0.245487	0.203922
26.1044	0.245487	0.203922
26.1245	0.0079646	0
26.1446	0.0079646	0
26.1647	0.0079646	0
26.1847	0.0295575	0
26.2048	0.0295575	0
26.2249	0.0295575	0
26.245	0.040354	0
26.2651	0.040354	0
26.2851	0.040354	0
26.3052	0.0349558	0
26.3253	0.0349558	0
26.3454	0.0349558	0
26.3655	0.0079646	0
26.3855	0.0079646	0
26.4056	0.0079646	0
26.4257	0.0241593	0
26.4458	0.0241593	0
26.4659	0.0241593	0
26.4859	0.0241593	0
26.506	0.0241593	0
26.5261	0.0241593	0
26.5462	0.0133628	0
26.5663	0.0133628	0
26.5863	0.0133628	0
26.6064	0.0133628	0
26.6265	0.0133628	0
26.6466	0.0133628	0
26.6667	0.0133628	0
26.6867	0.0133628	0
26.7068	0.0133628	0
26.7269	0.0187611	0
26.747	0.0187611	0
26.7671	0.0187611	0
26.7871	-0.0136283	0
26.8072	-0.0136283	0
26.8273	-0.0136283	0
26.8474	-0.00283186	0
26.8675	-0.00283186	0
26.8876	-0.00283186	0
26.9076	-0.0136283	0
26.9277	-0.0136283	0
26.9478	-0.0136283	0

## Sheet: Fig4(d)
0.0200803	0.0611055	0
0.0401606	0.0375879	0
0.060241	0.0375879	0
0.0803213	0.0375879	0
0.100402	0.0317085	0
0.120482	0.0317085	0
0.140562	0.0317085	0
0.160643	0.00819095	0
0.180723	0.00819095	0
0.200803	0.00819095	0
0.220884	-0.00944724	0
0.240964	-0.00944724	0
0.261044	-0.00944724	0
0.281124	-0.00944724	0
0.301205	-0.00944724	0
0.321285	-0.00944724	0
0.341365	0.00819095	0
0.361446	0.00819095	0
0.381526	0.00819095	0
0.401606	0.0317085	0
0.421687	0.0317085	0
0.441767	0.0317085	0
0.461847	0.0434673	0
0.481928	0.0434673	0
0.502008	0.0434673	0
0.522088	0.0434673	0
0.542169	0.0434673	0
0.562249	0.0434673	0
0.582329	0.0258291	0
0.60241	0.0258291	0
0.62249	0.0258291	0
0.64257	0.0140704	0
0.662651	0.0140704	0
0.682731	0.0140704	0
0.702811	0.0199497	0
0.722892	0.0199497	0
0.742972	0.0199497	0
0.763052	0.0258291	0
0.783133	0.0258291	0
0.803213	0.0258291	0
0.823293	0.00819095	0
0.843373	0.00819095	0
0.863454	0.00819095	0
0.883534	0.0140704	0
0.903614	0.0140704	0
0.923695	0.0140704	0
0.943775	0.0375879	0
0.963855	0.0375879	0
0.983936	0.0375879	0
1.00402	0.0317085	0
1.0241	0.0317085	0
1.04418	0.0317085	0
1.06426	0.0140704	0
1.08434	0.0140704	0
1.10442	0.0140704	0
1.1245	0.00231156	0
1.14458	0.00231156	0
1.16466	0.00231156	0
1.18474	-0.00356784	0
1.20482	-0.00356784	0
1.2249	-0.00356784	0
1.24498	0.0317085	0
1.26506	0.0317085	0
1.28514	0.0317085	0
1.30522	0.0140704	0
1.3253	0.0140704	0
1.34538	0.0140704	0
1.36546	0.0140704	0
1.38554	0.0140704	0
1.40562	0.0140704	0
1.4257	0.0140704	0
1.44578	0.0140704	0
1.46586	0.0140704	0
1.48594	0.0258291	0
1.50602	0.0258291	0
1.5261	0.0258291	0
1.54618	0.0199497	0
1.56627	0.0199497	0
1.58635	0.0199497	0
1.60643	-0.00356784	0
1.62651	-0.00356784	0
1.64659	-0.00356784	0
1.66667	0.0199497	0
1.68675	0.0199497	0
1.70683	0.0199497	0
1.72691	0.0317085	0
1.74699	0.0317085	0
1.76707	0.0317085	0
1.78715	-0.0153266	0
1.80723	-0.0153266	0
1.82731	-0.0153266	0
1.84739	0.0140704	0
1.86747	0.0140704	0
1.88755	0.0140704	0
1.90763	0.00231156	0
1.92771	0.00231156	0
1.94779	0.00231156	0
1.96787	-0.0153266	0
1.98795	-0.0153266	0
2.00803	-0.0153266	0
2.02811	0.00231156	0
2.04819	0.00231156	0
2.06827	0.00231156	0
2.08835	-0.00944724	0
2.10843	-0.00944724	0
2.12851	-0.00944724	0
2.14859	0.00231156	0
2.16867	0.00231156	0
2.18876	0.00231156	0
2.20884	-0.00356784	0
2.22892	-0.00356784	0
2.249	-0.00356784	0
2.26908	0.0140704	0
2.28916	0.0140704	0
2.30924	0.0140704	0
2.32932	0.0199497	0
2.3494	0.0199497	0
2.36948	0.0199497	0
2.38956	-0.00944724	0
2.40964	-0.00944724	0
2.42972	-0.00944724	0
2.4498	0.0140704	0
2.46988	0.0140704	0
2.48996	0.0140704	0
2.51004	-0.0329648	0
2.53012	-0.0329648	0
2.5502	-0.0329648	0
2.57028	-0.00944724	0
2.59036	-0.00944724	0
2.61044	-0.00944724	0
2.63052	0.00231156	0
2.6506	0.00231156	0
2.67068	0.00231156	0
2.69076	0.00819095	0
2.71084	0.00819095	0
2.73092	0.00819095	0
2.751	0.00819095	0
2.77108	0.00819095	0
2.79116	0.00819095	0
2.81124	0.00819095	0
2.83133	0.00819095	0
2.85141	0.00819095	0
2.87149	-0.00356784	0
2.89157	-0.00356784	0
2.91165	-0.00356784	0
2.93173	0.00231156	0
2.95181	0.00231156	0
2.97189	0.00231156	0
2.99197	-0.021206	0
3.01205	-0.021206	0
3.03213	-0.021206	0
3.05221	0.00819095	0
3.07229	0.00819095	0
3.09237	0.00819095	0
3.11245	-0.00356784	0
3.13253	-0.00356784	0
3.15261	-0.00356784	0
3.17269	0.0140704	0
3.19277	0.0140704	0
3.21285	0.0140704	0
3.23293	-0.021206	0
3.25301	-0.021206	0
3.27309	-0.021206	0
3.29317	-0.00944724	0
3.31325	-0.00944724	0
3.33333	-0.00944724	0
3.35341	0.00231156	0
3.37349	0.00231156	0
3.39357	0.00231156	0
3.41365	0.00231156	0
3.43373	0.00231156	0
3.45382	0.00231156	0
3.4739	-0.0153266	0
3.49398	-0.0153266	0
3.51406	-0.0153266	0
3.53414	-0.00356784	0
3.55422	-0.00356784	0
3.5743	-0.00356784	0
3.59438	-0.00944724	0
3.61446	-0.00944724	0
3.63454	-0.00944724	0
3.65462	-0.0388442	0
3.6747	-0.0388442	0
3.69478	-0.0388442	0
3.71486	-0.021206	0
3.73494	-0.021206	0
3.75502	-0.021206	0
3.7751	-0.00356784	0
3.79518	-0.00356784	0
3.81526	-0.00356784	0
3.83534	-0.0270854	0
3.85542	-0.0270854	0
3.8755	-0.0270854	0
3.89558	0.00231156	0
3.91566	0.00231156	0
3.93574	0.00231156	0
3.95582	-0.0153266	0
3.9759	-0.0153266	0
3.99598	-0.0153266	0
4.01606	0.0140704	0
4.03614	0.0140704	0
4.05622	0.0140704	0
4.07631	-0.00944724	0
4.09639	-0.00944724	0
4.11647	-0.00944724	0
4.13655	-0.00356784	0
4.15663	-0.00356784	0
4.17671	-0.00356784	0
4.19679	-0.0153266	0
4.21687	-0.0153266	0
4.23695	-0.0153266	0
4.25703	-0.021206	0
4.27711	-0.021206	0
4.29719	-0.021206	0
4.31727	-0.00356784	0
4.33735	-0.00356784	0
4.35743	-0.00356784	0
4.37751	0.00819095	0
4.39759	0.00819095	0
4.41767	0.00819095	0
4.43775	0.0199497	0
4.45783	0.0199497	0
4.47791	0.0199497	0
4.49799	-0.00944724	0
4.51807	-0.00944724	0
4.53815	-0.00944724	0
4.55823	0.00231156	0
4.57831	0.00231156	0
4.59839	0.00231156	0
4.61847	0.0199497	0
4.63855	0.0199497	0
4.65863	0.0199497	0
4.67871	-0.00356784	0
4.6988	-0.00356784	0
4.71888	-0.00356784	0
4.73896	0.00231156	0
4.75904	0.00231156	0
4.77912	0.00231156	0
4.7992	-0.0270854	0
4.81928	-0.0270854	0
4.83936	-0.0270854	0
4.85944	0.00231156	0
4.87952	0.00231156	0
4.8996	0.00231156	0
4.91968	-0.00356784	0
4.93976	-0.00356784	0
4.95984	-0.00356784	0
4.97992	-0.0153266	0
5	-0.0153266	0
5.02008	-0.0153266	0
5.04016	-0.00944724	0
5.06024	-0.00944724	0
5.08032	-0.00944724	0
5.1004	-0.021206	0
5.12048	-0.021206	0
5.14056	-0.021206	0
5.16064	-0.0153266	0
5.18072	-0.0153266	0
5.2008	-0.0153266	0
5.22088	-0.00356784	0
5.24096	-0.00356784	0
5.26104	-0.00356784	0
5.28112	-0.00356784	0
5.3012	-0.00356784	0
5.32129	-0.00356784	0
5.34137	0.0140704	0
5.36145	0.0140704	0
5.38153	0.0140704	0
5.40161	-0.0270854	0
5.42169	-0.0270854	0
5.44177	-0.0270854	0
5.46185	-0.021206	0
5.48193	-0.021206	0
5.50201	-0.021206	0
5.52209	-0.0270854	0
5.54217	-0.0270854	0
5.56225	-0.0270854	0
5.58233	-0.0153266	0
5.60241	-0.0153266	0
5.62249	-0.0153266	0
5.64257	-0.0329648	0
5.66265	-0.0329648	0
5.68273	-0.0329648	0
5.70281	-0.021206	0
5.72289	-0.021206	0
5.74297	-0.021206	0
5.76305	-0.00944724	0
5.78313	-0.00944724	0
5.80321	-0.00944724	0
5.82329	-0.00356784	0
5.84337	-0.00356784	0
5.86345	-0.00356784	0
5.88353	-0.021206	0
5.90361	-0.021206	0
5.92369	-0.021206	0
5.94378	0.00819095	0
5.96386	0.00819095	0
5.98394	0.00819095	0
6.00402	-0.0388442	0
6.0241	-0.0388442	0
6.04418	-0.0388442	0
6.06426	-0.00944724	0
6.08434	-0.00944724	0
6.10442	-0.00944724	0
6.1245	-0.0270854	0
6.14458	-0.0270854	0
6.16466	-0.0270854	0
6.18474	-0.00944724	0
6.20482	-0.00944724	0
6.2249	-0.00944724	0
6.24498	-0.0329648	0
6.26506	-0.0329648	0
6.28514	-0.0329648	0
6.30522	-0.00944724	0
6.3253	-0.00944724	0
6.34538	-0.00944724	0
6.36546	-0.0270854	0
6.38554	-0.0270854	0
6.40562	-0.0270854	0
6.4257	-0.021206	0
6.44578	-0.021206	0
6.46586	-0.021206	0
6.48594	-0.0270854	0
6.50602	-0.0270854	0
6.5261	-0.0270854	0
6.54618	-0.0153266	0
6.56627	-0.0153266	0
6.58635	-0.0153266	0
6.60643	-0.0153266	0
6.62651	-0.0153266	0
6.64659	-0.0153266	0
6.66667	-0.0153266	0
6.68675	-0.0153266	0
6.70683	-0.0153266	0
6.72691	-0.00944724	0
6.74699	-0.00944724	0
6.76707	-0.00944724	0
6.78715	-0.00944724	0
6.80723	-0.00944724	0
6.82731	-0.00944724	0
6.84739	0.00819095	0
6.86747	0.00819095	0
6.88755	0.00819095	0
6.90763	-0.021206	0
6.92771	-0.021206	0
6.94779	-0.021206	0
6.96787	-0.00356784	0
6.98795	-0.00356784	0
7.00803	-0.00356784	0
7.02811	-0.0153266	0
7.04819	-0.0153266	0
7.06827	-0.0153266	0
7.08835	0.00819095	0
7.10843	0.00819095	0
7.12851	0.00819095	0
7.14859	-0.00356784	0
7.16867	-0.00356784	0
7.18876	-0.00356784	0
7.20884	-0.00944724	0
7.22892	-0.00944724	0
7.249	-0.00944724	0
7.26908	0.00819095	0
7.28916	0.00819095	0
7.30924	0.00819095	0
7.32932	0.00231156	0
7.3494	0.00231156	0
7.36948	0.00231156	0
7.38956	-0.00356784	0
7.40964	-0.00356784	0
7.42972	-0.00356784	0
7.4498	-0.021206	0
7.46988	-0.021206	0
7.48996	-0.021206	0
7.51004	-0.00944724	0
7.53012	-0.00944724	0
7.5502	-0.00944724	0
7.57028	0.00231156	0
7.59036	0.00231156	0
7.61044	0.00231156	0
7.63052	-0.00944724	0
7.6506	-0.00944724	0
7.67068	-0.00944724	0
7.69076	-0.021206	0
7.71084	-0.021206	0
7.73092	-0.021206	0
7.751	0.00819095	0
7.77108	0.00819095	0
7.79116	0.00819095	0
7.81124	0.00231156	0
7.83133	0.00231156	0
7.85141	0.00231156	0
7.87149	-0.00944724	0
7.89157	-0.00944724	0
7.91165	-0.00944724	0
7.93173	0.00819095	0
7.95181	0.00819095	0
7.97189	0.00819095	0
7.99197	0.00231156	0
8.01205	0.00231156	0
8.03213	0.00231156	0
8.05221	0.00231156	0
8.07229	0.00231156	0
8.09237	0.00231156	0
8.11245	-0.021206	0
8.13253	-0.021206	0
8.15261	-0.021206	0
8.17269	-0.0153266	0
8.19277	-0.0153266	0
8.21285	-0.0153266	0
8.23293	-0.0153266	0
8.25301	-0.0153266	0
8.27309	-0.0153266	0
8.29317	-0.00944724	0
8.31325	-0.00944724	0
8.33333	-0.00944724	0
8.35341	-0.00356784	0
8.37349	-0.00356784	0
8.39357	-0.00356784	0
8.41365	0.0140704	0
8.43373	0.0140704	0
8.45382	0.0140704	0
8.4739	-0.00944724	0
8.49398	-0.00944724	0
8.51406	-0.00944724	0
8.53414	-0.021206	0
8.55422	-0.021206	0
8.5743	-0.021206	0
8.59438	-0.00944724	0
8.61446	-0.00944724	0
8.63454	-0.00944724	0
8.65462	-0.0329648	0
8.6747	-0.0329648	0
8.69478	-0.0329648	0
8.71486	-0.021206	0
8.73494	-0.021206	0
8.75502	-0.021206	0
8.7751	-0.0153266	0
8.79518	-0.0153266	0
8.81526	-0.0153266	0
8.83534	-0.0329648	0
8.85542	-0.0329648	0
8.8755	-0.0329648	0
8.89558	-0.021206	0
8.91566	-0.021206	0
8.93574	-0.021206	0
8.95582	-0.0329648	0
8.9759	-0.0329648	0
8.99598	-0.0329648	0
9.01606	-0.00356784	0
9.03614	-0.00356784	0
9.05622	-0.00356784	0
9.07631	-0.00944724	0
9.09639	-0.00944724	0
9.11647	-0.00944724	0
9.13655	-0.00944724	0
9.15663	-0.00944724	0
9.17671	-0.00944724	0
9.19679	-0.00356784	0
9.21687	-0.00356784	0
9.23695	-0.00356784	0
9.25703	-0.0388442	0
9.27711	-0.0388442	0
9.29719	-0.0388442	0
9.31727	-0.0153266	0
9.33735	-0.0153266	0
9.35743	-0.0153266	0
9.37751	-0.00944724	0
9.39759	-0.00944724	0
9.41767	-0.00944724	0
9.43775	-0.0270854	0
9.45783	-0.0270854	0
9.47791	-0.0270854	0
9.49799	-0.00356784	0
9.51807	-0.00356784	0
9.53815	-0.00356784	0
9.55823	-0.00944724	0
9.57831	-0.00944724	0
9.59839	-0.00944724	0
9.61847	-0.0270854	0
9.63855	-0.0270854	0
9.65863	-0.0270854	0
9.67871	-0.00944724	0
9.6988	-0.00944724	0
9.71888	-0.00944724	0
9.73896	0.00231156	0
9.75904	0.00231156	0
9.77912	0.00231156	0
9.7992	0.00231156	0
9.81928	0.00231156	0
9.83936	0.00231156	0
9.85944	-0.0153266	0
9.87952	-0.0153266	0
9.8996	-0.0153266	0
9.91968	-0.0388442	0
9.93976	-0.0388442	0
9.95984	-0.0388442	0
9.97992	0.00819095	0
10	0.00819095	0
10.0201	0.00819095	0
10.0402	-0.021206	0
10.0602	-0.021206	0
10.0803	-0.021206	0
10.1004	-0.00944724	0
10.1205	-0.00944724	0
10.1406	-0.00944724	0
10.1606	-0.0270854	0
10.1807	-0.0270854	0
10.2008	-0.0270854	0
10.2209	0.00231156	0
10.241	0.00231156	0
10.261	0.00231156	0
10.2811	0.00231156	0
10.3012	0.00231156	0
10.3213	0.00231156	0
10.3414	-0.021206	0
10.3614	-0.021206	0
10.3815	-0.021206	0
10.4016	-0.021206	0
10.4217	-0.021206	0
10.4418	-0.021206	0
10.4618	-0.00356784	0
10.4819	-0.00356784	0
10.502	-0.00356784	0
10.5221	-0.0329648	0
10.5422	-0.0329648	0
10.5622	-0.0329648	0
10.5823	-0.021206	0
10.6024	-0.021206	0
10.6225	-0.021206	0
10.6426	-0.00356784	0
10.6627	-0.00356784	0
10.6827	-0.00356784	0
10.7028	-0.0153266	0
10.7229	-0.0153266	0
10.743	-0.0153266	0
10.7631	-0.00944724	0
10.7831	-0.00944724	0
10.8032	-0.00944724	0
10.8233	-0.00356784	0
10.8434	-0.00356784	0
10.8635	-0.00356784	0
10.8835	-0.0447236	0
10.9036	-0.0447236	0
10.9237	-0.0447236	0
10.9438	0.00231156	0
10.9639	0.00231156	0
10.9839	0.00231156	0
11.004	-0.0153266	0
11.0241	-0.0153266	0
11.0442	-0.0153266	0
11.0643	-0.0153266	0
11.0843	-0.0153266	0
11.1044	-0.0153266	0
11.1245	-0.00944724	0
11.1446	-0.00944724	0
11.1647	-0.00944724	0
11.1847	0.00819095	0
11.2048	0.00819095	0
11.2249	0.00819095	0
11.245	-0.00356784	0
11.2651	-0.00356784	0
11.2851	-0.00356784	0
11.3052	0.0140704	0
11.3253	0.0140704	0
11.3454	0.0140704	0
11.3655	-0.0153266	0
11.3855	-0.0153266	0
11.4056	-0.0153266	0
11.4257	-0.0153266	0
11.4458	-0.0153266	0
11.4659	-0.0153266	0
11.4859	0.00231156	0
11.506	0.00231156	0
11.5261	0.00231156	0
11.5462	-0.0153266	0
11.5663	-0.0153266	0
11.5863	-0.0153266	0
11.6064	-0.00944724	0
11.6265	-0.00944724	0
11.6466	-0.00944724	0
11.6667	0.00819095	0
11.6867	0.00819095	0
11.7068	0.00819095	0
11.7269	-0.00944724	0
11.747	-0.00944724	0
11.7671	-0.00944724	0
11.7871	-0.00356784	0
11.8072	-0.00356784	0
11.8273	-0.00356784	0
11.8474	-0.021206	0
11.8675	-0.021206	0
11.8876	-0.021206	0
11.9076	-0.00944724	0
11.9277	-0.00944724	0
11.9478	-0.00944724	0
11.9679	0.0258291	0
11.988	0.0258291	0
12.008	0.0258291	0
12.0281	-0.0153266	0
12.0482	-0.0153266	0
12.0683	-0.0153266	0
12.0884	-0.0270854	0
12.1084	-0.0270854	0
12.1285	-0.0270854	0
12.1486	-0.00356784	0
12.1687	-0.00356784	0
12.1888	-0.00356784	0
12.2088	-0.0153266	0
12.2289	-0.0153266	0
12.249	-0.0153266	0
12.2691	-0.0270854	0
12.2892	-0.0270854	0
12.3092	-0.0270854	0
12.3293	-0.00944724	0
12.3494	-0.00944724	0
12.3695	-0.00944724	0
12.3896	-0.00944724	0
12.4096	-0.00944724	0
12.4297	-0.00944724	0
12.4498	-0.00356784	0
12.4699	-0.00356784	0
12.49	-0.00356784	0
12.51	-0.0153266	0
12.5301	-0.0153266	0
12.5502	-0.0153266	0
12.5703	-0.00944724	0
12.5904	-0.00944724	0
12.6104	-0.00944724	0
12.6305	-0.021206	0
12.6506	-0.021206	0
12.6707	-0.021206	0
12.6908	0.00231156	0
12.7108	0.00231156	0
12.7309	0.00231156	0
12.751	-0.0329648	0
12.7711	-0.0329648	0
12.7912	-0.0329648	0
12.8112	-0.0270854	0
12.8313	-0.0270854	0
12.8514	-0.0270854	0
12.8715	-0.00944724	0
12.8916	-0.00944724	0
12.9116	-0.00944724	0
12.9317	0.00231156	0
12.9518	0.00231156	0
12.9719	0.00231156	0
12.992	-0.021206	0
13.012	-0.021206	0
13.0321	-0.021206	0
13.0522	-0.0329648	0
13.0723	-0.0329648	0
13.0924	-0.0329648	0
13.1124	-0.0270854	0
13.1325	-0.0270854	0
13.1526	-0.0270854	0
13.1727	-0.00356784	0
13.1928	-0.00356784	0
13.2129	-0.00356784	0
13.2329	-0.021206	0
13.253	-0.021206	0
13.2731	-0.021206	0
13.2932	-0.0329648	0
13.3133	-0.0329648	0
13.3333	-0.0329648	0
13.3534	-0.00944724	0
13.3735	-0.00944724	0
13.3936	-0.00944724	0
13.4137	-0.00944724	0
13.4337	-0.00944724	0
13.4538	-0.00944724	0
13.4739	-0.021206	0
13.494	-0.021206	0
13.5141	-0.021206	0
13.5341	-0.00356784	0
13.5542	-0.00356784	0
13.5743	-0.00356784	0
13.5944	-0.0153266	0
13.6145	-0.0153266	0
13.6345	-0.0153266	0
13.6546	0.00231156	0
13.6747	0.00231156	0
13.6948	0.00231156	0
13.7149	-0.00944724	0
13.7349	-0.00944724	0
13.755	-0.00944724	0
13.7751	-0.00944724	0
13.7952	-0.00944724	0
13.8153	-0.00944724	0
13.8353	-0.0153266	0
13.8554	-0.0153266	0
13.8755	-0.0153266	0
13.8956	-0.00356784	0
13.9157	-0.00356784	0
13.9357	-0.00356784	0
13.9558	-0.0329648	0
13.9759	-0.0329648	0
13.996	-0.0329648	0
14.0161	-0.021206	0
14.0361	-0.021206	0
14.0562	-0.021206	0
14.0763	0.00231156	0
14.0964	0.00231156	0
14.1165	0.00231156	0
14.1365	-0.00356784	0
14.1566	-0.00356784	0
14.1767	-0.00356784	0
14.1968	0.0140704	0
14.2169	0.0140704	0
14.2369	0.0140704	0
14.257	-0.021206	0
14.2771	-0.021206	0
14.2972	-0.021206	0
14.3173	-0.00944724	0
14.3373	-0.00944724	0
14.3574	-0.00944724	0
14.3775	-0.00356784	0
14.3976	-0.00356784	0
14.4177	-0.00356784	0
14.4378	-0.00356784	0
14.4578	-0.00356784	0
14.4779	-0.00356784	0
14.498	-0.0270854	0
14.5181	-0.0270854	0
14.5382	-0.0270854	0
14.5582	-0.0153266	0
14.5783	-0.0153266	0
14.5984	-0.0153266	0
14.6185	-0.00356784	0
14.6386	-0.00356784	0
14.6586	-0.00356784	0
14.6787	-0.0153266	0
14.6988	-0.0153266	0
14.7189	-0.0153266	0
14.739	-0.0153266	0
14.759	-0.0153266	0
14.7791	-0.0153266	0
14.7992	0.00231156	0
14.8193	0.00231156	0
14.8394	0.00231156	0
14.8594	-0.00356784	0
14.8795	-0.00356784	0
14.8996	-0.00356784	0
14.9197	-0.021206	0
14.9398	-0.021206	0
14.9598	-0.021206	0
14.9799	-0.0153266	0
15	-0.0153266	0
15.0201	-0.0153266	0
15.0402	-0.021206	0
15.0602	-0.021206	0
15.0803	-0.021206	0
15.1004	-0.00356784	0
15.1205	-0.00356784	0
15.1406	-0.00356784	0
15.1606	0.00819095	0
15.1807	0.00819095	0
15.2008	0.00819095	0
15.2209	-0.021206	0
15.241	-0.021206	0
15.261	-0.021206	0
15.2811	-0.021206	0
15.3012	-0.021206	0
15.3213	-0.021206	0
15.3414	-0.00356784	0
15.3614	-0.00356784	0
15.3815	-0.00356784	0
15.4016	-0.0270854	0
15.4217	-0.0270854	0
15.4418	-0.0270854	0
15.4618	-0.0270854	0
15.4819	-0.0270854	0
15.502	-0.0270854	0
15.5221	-0.021206	0
15.5422	-0.021206	0
15.5622	-0.021206	0
15.5823	-0.00356784	0
15.6024	-0.00356784	0
15.6225	-0.00356784	0
15.6426	-0.0153266	0
15.6627	-0.0153266	0
15.6827	-0.0153266	0
15.7028	-0.021206	0
15.7229	-0.021206	0
15.743	-0.021206	0
15.7631	0.00231156	0
15.7831	0.00231156	0
15.8032	0.00231156	0
15.8233	-0.00356784	0
15.8434	-0.00356784	0
15.8635	-0.00356784	0
15.8835	-0.0270854	0
15.9036	-0.0270854	0
15.9237	-0.0270854	0
15.9438	-0.0153266	0
15.9639	-0.0153266	0
15.9839	-0.0153266	0
16.004	-0.0153266	0
16.0241	-0.0153266	0
16.0442	-0.0153266	0
16.0643	-0.0329648	0
16.0843	-0.0329648	0
16.1044	-0.0329648	0
16.1245	-0.00356784	0
16.1446	-0.00356784	0
16.1647	-0.00356784	0
16.1847	0.00231156	0
16.2048	0.00231156	0
16.2249	0.00231156	0
16.245	-0.00944724	0
16.2651	-0.00944724	0
16.2851	-0.00944724	0
16.3052	0.00231156	0
16.3253	0.00231156	0
16.3454	0.00231156	0
16.3655	-0.021206	0
16.3855	-0.021206	0
16.4056	-0.021206	0
16.4257	-0.0153266	0
16.4458	-0.0153266	0
16.4659	-0.0153266	0
16.4859	-0.0153266	0
16.506	-0.0153266	0
16.5261	-0.0153266	0
16.5462	-0.021206	0
16.5663	-0.021206	0
16.5863	-0.021206	0
16.6064	-0.00356784	0
16.6265	-0.00356784	0
16.6466	-0.00356784	0
16.6667	-0.00944724	0
16.6867	-0.00944724	0
16.7068	-0.00944724	0
16.7269	-0.00944724	0
16.747	-0.00944724	0
16.7671	-0.00944724	0
16.7871	-0.021206	0
16.8072	-0.021206	0
16.8273	-0.021206	0
16.8474	-0.00356784	0
16.8675	-0.00356784	0
16.8876	-0.00356784	0
16.9076	-0.021206	0
16.9277	-0.021206	0
16.9478	-0.021206	0
16.9679	-0.00356784	0
16.988	-0.00356784	0
17.008	-0.00356784	0
17.0281	0.0199497	0
17.0482	0.0199497	0
17.0683	0.0199497	0
17.0884	-0.00944724	0
17.1084	-0.00944724	0
17.1285	-0.00944724	0
17.1486	0.00231156	0
17.1687	0.00231156	0
17.1888	0.00231156	0
17.2088	-0.0270854	0
17.2289	-0.0270854	0
17.249	-0.0270854	0
17.2691	0.00231156	0
17.2892	0.00231156	0
17.3092	0.00231156	0
17.3293	-0.00356784	0
17.3494	-0.00356784	0
17.3695	-0.00356784	0
17.3896	-0.021206	0
17.4096	-0.021206	0
17.4297	-0.021206	0
17.4498	-0.0153266	0
17.4699	-0.0153266	0
17.49	-0.0153266	0
17.51	-0.00944724	0
17.5301	-0.00944724	0
17.5502	-0.00944724	0
17.5703	0.00819095	0
17.5904	0.00819095	0
17.6104	0.00819095	0
17.6305	-0.021206	0
17.6506	-0.021206	0
17.6707	-0.021206	0
17.6908	-0.0153266	0
17.7108	-0.0153266	0
17.7309	-0.0153266	0
17.751	-0.0153266	0
17.7711	-0.0153266	0
17.7912	-0.0153266	0
17.8112	-0.00944724	0
17.8313	-0.00944724	0
17.8514	-0.00944724	0
17.8715	-0.0153266	0
17.8916	-0.0153266	0
17.9116	-0.0153266	0
17.9317	-0.00944724	0
17.9518	-0.00944724	0
17.9719	-0.00944724	0
17.992	-0.0270854	0
18.012	-0.0270854	0
18.0321	-0.0270854	0
18.0522	0.00819095	0
18.0723	0.00819095	0
18.0924	0.00819095	0
18.1124	-0.0153266	0
18.1325	-0.0153266	0
18.1526	-0.0153266	0
18.1727	-0.00356784	0
18.1928	-0.00356784	0
18.2129	-0.00356784	0
18.2329	-0.021206	0
18.253	-0.021206	0
18.2731	-0.021206	0
18.2932	0.00231156	0
18.3133	0.00231156	0
18.3333	0.00231156	0
18.3534	-0.00944724	0
18.3735	-0.00944724	0
18.3936	-0.00944724	0
18.4137	-0.0153266	0
18.4337	-0.0153266	0
18.4538	-0.0153266	0
18.4739	-0.00944724	0
18.494	-0.00944724	0
18.5141	-0.00944724	0
18.5341	0.00231156	0
18.5542	0.00231156	0
18.5743	0.00231156	0
18.5944	-0.0153266	0
18.6145	-0.0153266	0
18.6345	-0.0153266	0
18.6546	-0.00944724	0
18.6747	-0.00944724	0
18.6948	-0.00944724	0
18.7149	-0.00944724	0
18.7349	-0.00944724	0
18.755	-0.00944724	0
18.7751	0.00231156	0
18.7952	0.00231156	0
18.8153	0.00231156	0
18.8353	-0.0270854	0
18.8554	-0.0270854	0
18.8755	-0.0270854	0
18.8956	-0.00356784	0
18.9157	-0.00356784	0
18.9357	-0.00356784	0
18.9558	-0.0388442	0
18.9759	-0.0388442	0
18.996	-0.0388442	0
19.0161	-0.00944724	0
19.0361	-0.00944724	0
19.0562	-0.00944724	0
19.0763	-0.021206	0
19.0964	-0.021206	0
19.1165	-0.021206	0
19.1365	-0.00944724	0
19.1566	-0.00944724	0
19.1767	-0.00944724	0
19.1968	0.00231156	0
19.2169	0.00231156	0
19.2369	0.00231156	0
19.257	-0.00944724	0
19.2771	-0.00944724	0
19.2972	-0.00944724	0
19.3173	-0.00944724	0
19.3373	-0.00944724	0
19.3574	-0.00944724	0
19.3775	-0.0153266	0
19.3976	-0.0153266	0
19.4177	-0.0153266	0
19.4378	0.00231156	0
19.4578	0.00231156	0
19.4779	0.00231156	0
19.498	-0.0153266	0
19.5181	-0.0153266	0
19.5382	-0.0153266	0
19.5582	-0.021206	0
19.5783	-0.021206	0
19.5984	-0.021206	0
19.6185	-0.00944724	0
19.6386	-0.00944724	0
19.6586	-0.00944724	0
19.6787	-0.021206	0
19.6988	-0.021206	0
19.7189	-0.021206	0
19.739	0.0140704	0
19.759	0.0140704	0
19.7791	0.0140704	0
19.7992	0.00819095	0
19.8193	0.00819095	0
19.8394	0.00819095	0
19.8594	-0.0153266	0
19.8795	-0.0153266	0
19.8996	-0.0153266	0
19.9197	-0.0153266	0
19.9398	-0.0153266	0
19.9598	-0.0153266	0
19.9799	0.0199497	0
20	0.0199497	0
20.0201	0.0199497	0
20.0402	-0.00356784	0
20.0602	-0.00356784	0
20.0803	-0.00356784	0
20.1004	-0.0153266	0
20.1205	-0.0153266	0
20.1406	-0.0153266	0
20.1606	-0.0329648	0
20.1807	-0.0329648	0
20.2008	-0.0329648	0
20.2209	0.00231156	0
20.241	0.00231156	0
20.261	0.00231156	0
20.2811	-0.0270854	0
20.3012	-0.0270854	0
20.3213	-0.0270854	0
20.3414	-0.00356784	0
20.3614	-0.00356784	0
20.3815	-0.00356784	0
20.4016	-0.00356784	0
20.4217	-0.00356784	0
20.4418	-0.00356784	0
20.4618	-0.0153266	0
20.4819	-0.0153266	0
20.502	-0.0153266	0
20.5221	0.00231156	0
20.5422	0.00231156	0
20.5622	0.00231156	0
20.5823	-0.00356784	0
20.6024	-0.00356784	0
20.6225	-0.00356784	0
20.6426	-0.00944724	0
20.6627	-0.00944724	0
20.6827	-0.00944724	0
20.7028	-0.0270854	0
20.7229	-0.0270854	0
20.743	-0.0270854	0
20.7631	0.0375879	0
20.7831	0.0375879	0
20.8032	0.0375879	0
20.8233	0.0140704	0
20.8434	0.0140704	0
20.8635	0.0140704	0
20.8835	0.0846231	0.329412
20.9036	0.0846231	0.329412
20.9237	0.0846231	0.329412
20.9438	0.0258291	0
20.9639	0.0258291	0
20.9839	0.0258291	0
21.004	0.119899	0.72549
21.0241	0.119899	0.72549
21.0442	0.119899	0.72549
21.0643	0.166935	0
21.0843	0.166935	0
21.1044	0.166935	0
21.1245	0.237487	0.623529
21.1446	0.237487	0.623529
21.1647	0.237487	0.623529
21.1847	0.243367	0
21.2048	0.243367	0
21.2249	0.243367	0
21.245	0.155176	0.592157
21.2651	0.155176	0.592157
21.2851	0.155176	0.592157
21.3052	0.219849	0
21.3253	0.219849	0
21.3454	0.219849	0
21.3655	0.119899	0.235294
21.3855	0.119899	0.235294
21.4056	0.119899	0.235294
21.4257	0.102261	0
21.4458	0.102261	0
21.4659	0.102261	0
21.4859	0.0317085	0.141176
21.506	0.0317085	0.141176
21.5261	0.0317085	0.141176
21.5462	0.0258291	0
21.5663	0.0258291	0
21.5863	0.0258291	0
21.6064	0.00819095	0
21.6265	0.00819095	0
21.6466	0.00819095	0
21.6667	0.0140704	0
21.6867	0.0140704	0
21.7068	0.0140704	0
21.7269	-0.00944724	0
21.747	-0.00944724	0
21.7671	-0.00944724	0
21.7871	-0.021206	0
21.8072	-0.021206	0
21.8273	-0.021206	0
21.8474	-0.00944724	0
21.8675	-0.00944724	0
21.8876	-0.00944724	0
21.9076	-0.0153266	0
21.9277	-0.0153266	0
21.9478	-0.0153266	0
21.9679	0.0140704	0
21.988	0.0140704	0
22.008	0.0140704	0
22.0281	-0.00356784	0
22.0482	-0.00356784	0
22.0683	-0.00356784	0
22.0884	-0.0153266	0
22.1084	-0.0153266	0
22.1285	-0.0153266	0
22.1486	0.00231156	0
22.1687	0.00231156	0
22.1888	0.00231156	0
22.2088	0.00231156	0
22.2289	0.00231156	0
22.249	0.00231156	0
22.2691	-0.00944724	0
22.2892	-0.00944724	0
22.3092	-0.00944724	0
22.3293	-0.00356784	0
22.3494	-0.00356784	0
22.3695	-0.00356784	0
22.3896	0.00231156	0
22.4096	0.00231156	0
22.4297	0.00231156	0
22.4498	0.00231156	0
22.4699	0.00231156	0
22.49	0.00231156	0
22.51	0.00231156	0
22.5301	0.00231156	0
22.5502	0.00231156	0
22.5703	-0.0329648	0
22.5904	-0.0329648	0
22.6104	-0.0329648	0
22.6305	-0.0153266	0
22.6506	-0.0153266	0
22.6707	-0.0153266	0
22.6908	-0.00356784	0
22.7108	-0.00356784	0
22.7309	-0.00356784	0
22.751	-0.00944724	0
22.7711	-0.00944724	0
22.7912	-0.00944724	0
22.8112	-0.00944724	0
22.8313	-0.00944724	0
22.8514	-0.00944724	0
22.8715	-0.0153266	0
22.8916	-0.0153266	0
22.9116	-0.0153266	0
22.9317	-0.0153266	0
22.9518	-0.0153266	0
22.9719	-0.0153266	0
22.992	-0.0153266	0
23.012	-0.0153266	0
23.0321	-0.0153266	0
23.0522	-0.0153266	0
23.0723	-0.0153266	0
23.0924	-0.0153266	0
23.1124	0.00231156	0
23.1325	0.00231156	0
23.1526	0.00231156	0
23.1727	-0.00356784	0
23.1928	-0.00356784	0
23.2129	-0.00356784	0
23.2329	-0.00356784	0
23.253	-0.00356784	0
23.2731	-0.00356784	0
23.2932	-0.0270854	0
23.3133	-0.0270854	0
23.3333	-0.0270854	0
23.3534	-0.00356784	0
23.3735	-0.00356784	0
23.3936	-0.00356784	0
23.4137	0.00231156	0
23.4337	0.00231156	0
23.4538	0.00231156	0
23.4739	-0.00356784	0
23.494	-0.00356784	0
23.5141	-0.00356784	0
23.5341	0.00231156	0
23.5542	0.00231156	0
23.5743	0.00231156	0
23.5944	-0.00356784	0
23.6145	-0.00356784	0
23.6345	-0.00356784	0
23.6546	0.0199497	0
23.6747	0.0199497	0
23.6948	0.0199497	0
23.7149	-0.021206	0
23.7349	-0.021206	0
23.755	-0.021206	0
23.7751	-0.0153266	0
23.7952	-0.0153266	0
23.8153	-0.0153266	0
23.8353	-0.021206	0
23.8554	-0.021206	0
23.8755	-0.021206	0
23.8956	-0.00944724	0
23.9157	-0.00944724	0
23.9357	-0.00944724	0
23.9558	-0.00356784	0
23.9759	-0.00356784	0
23.996	-0.00356784	0
24.0161	-0.021206	0
24.0361	-0.021206	0
24.0562	-0.021206	0
24.0763	0.0199497	0
24.0964	0.0199497	0
24.1165	0.0199497	0
24.1365	0.131658	0
24.1566	0.131658	0
24.1767	0.131658	0
24.1968	0.178693	0.329412
24.2169	0.178693	0.329412
24.2369	0.178693	0.329412
24.257	0.284523	0.870588
24.2771	0.284523	0.870588
24.2972	0.284523	0.870588
24.3173	0.537337	0.72549
24.3373	0.537337	0.72549
24.3574	0.537337	0.72549
24.3775	0.69608	0.996078
24.3976	0.69608	0.996078
24.4177	0.69608	0.996078
24.4378	0.731357	0.623529
24.4578	0.731357	0.623529
24.4779	0.731357	0.623529
24.498	0.784271	0.996078
24.5181	0.784271	0.996078
24.5382	0.784271	0.996078
24.5582	0.784271	0.592157
24.5783	0.784271	0.592157
24.5984	0.784271	0.592157
24.6185	0.843065	0.996078
24.6386	0.843065	0.996078
24.6586	0.843065	0.996078
24.6787	0.737236	0.235294
24.6988	0.737236	0.235294
24.7189	0.737236	0.235294
24.739	0.690201	0.996078
24.759	0.690201	0.996078
24.7791	0.690201	0.996078
24.7992	0.654925	0.141176
24.8193	0.654925	0.141176
24.8394	0.654925	0.141176
24.8594	0.637286	0.945098
24.8795	0.637286	0.945098
24.8996	0.637286	0.945098
24.9197	0.566734	0
24.9398	0.566734	0
24.9598	0.566734	0
24.9799	0.478543	0.776471
25	0.478543	0.776471
25.0201	0.478543	0.776471
25.0402	0.472663	0
25.0602	0.472663	0
25.0803	0.472663	0
25.1004	0.466784	0.776471
25.1205	0.466784	0.776471
25.1406	0.466784	0.776471
25.1606	0.419749	0
25.1807	0.419749	0
25.2008	0.419749	0
25.2209	0.402111	0.776471
25.241	0.402111	0.776471
25.261	0.402111	0.776471
25.2811	0.402111	0
25.3012	0.402111	0
25.3213	0.402111	0
25.3414	0.425628	0.776471
25.3614	0.425628	0.776471
25.3815	0.425628	0.776471
25.4016	0.384472	0
25.4217	0.384472	0
25.4418	0.384472	0
25.4618	0.402111	0.776471
25.4819	0.402111	0.776471
25.502	0.402111	0.776471
25.5221	0.378593	0
25.5422	0.378593	0
25.5622	0.378593	0
25.5823	0.390352	0.776471
25.6024	0.390352	0.776471
25.6225	0.390352	0.776471
25.6426	0.372714	0
25.6627	0.372714	0
25.6827	0.372714	0
25.7028	0.402111	0.776471
25.7229	0.402111	0.776471
25.743	0.402111	0.776471
25.7631	0.372714	0
25.7831	0.372714	0
25.8032	0.372714	0
25.8233	0.355075	0.776471
25.8434	0.355075	0.776471
25.8635	0.355075	0.776471
25.8835	0.360955	0
25.9036	0.360955	0
25.9237	0.360955	0
25.9438	0.319799	0.666667
25.9639	0.319799	0.666667
25.9839	0.319799	0.666667
26.004	0.31392	0
26.0241	0.31392	0
26.0442	0.31392	0
26.0643	0.225729	0.203922
26.0843	0.225729	0.203922
26.1044	0.225729	0.203922
26.1245	0.137538	0
26.1446	0.137538	0
26.1647	0.137538	0
26.1847	0.0728643	0
26.2048	0.0728643	0
26.2249	0.0728643	0
26.245	0.0434673	0
26.2651	0.0434673	0
26.2851	0.0434673	0
26.3052	0.0140704	0
26.3253	0.0140704	0
26.3454	0.0140704	0
26.3655	0.0317085	0
26.3855	0.0317085	0
26.4056	0.0317085	0
26.4257	0.0199497	0
26.4458	0.0199497	0
26.4659	0.0199497	0
26.4859	0.0317085	0
26.506	0.0317085	0
26.5261	0.0317085	0
26.5462	0.00819095	0
26.5663	0.00819095	0
26.5863	0.00819095	0
26.6064	0.0375879	0
26.6265	0.0375879	0
26.6466	0.0375879	0
26.6667	0.0140704	0
26.6867	0.0140704	0
26.7068	0.0140704	0
26.7269	0.00819095	0
26.747	0.00819095	0
26.7671	0.00819095	0
26.7871	0.0258291	0
26.8072	0.0258291	0
26.8273	0.0258291	0
26.8474	0.0258291	0
26.8675	0.0258291	0
26.8876	0.0258291	0
26.9076	0.0317085	0
26.9277	0.0317085	0
26.9478	0.0317085	0
26.9679	-0.00356784	0
26.988	-0.00356784	0
27.008	-0.00356784	0
27.0281	0.0199497	0
27.0482	0.0199497	0
27.0683	0.0199497	0
27.0884	0.0140704	0
27.1084	0.0140704	0
27.1285	0.0140704	0
27.1486	0.0258291	0
27.1687	0.0258291	0
27.1888	0.0258291	0
27.2088	0.00231156	0
27.2289	0.00231156	0
27.249	0.00231156	0
27.2691	0.00819095	0
27.2892	0.00819095	0
27.3092	0.00819095	0
27.3293	0.0140704	0
27.3494	0.0140704	0
27.3695	0.0140704	0
27.3896	0.00819095	0
27.4096	0.00819095	0
27.4297	0.00819095	0
27.4498	0.11402	0
27.4699	0.11402	0
27.49	0.11402	0
27.51	0.0611055	0
27.5301	0.0611055	0
27.5502	0.0611055	0
27.5703	0.202211	0.870588
27.5904	0.202211	0.870588
27.6104	0.202211	0.870588
27.6305	0.325678	0.262745
27.6506	0.325678	0.262745
27.6707	0.325678	0.262745
27.6908	0.478543	0.996078
27.7108	0.478543	0.996078
27.7309	0.478543	0.996078
27.751	0.578492	0.447059
27.7711	0.578492	0.447059
27.7912	0.578492	0.447059
27.8112	0.660804	0.996078
27.8313	0.660804	0.996078
27.8514	0.660804	0.996078
27.8715	0.707839	0.282353
27.8916	0.707839	0.282353
27.9116	0.707839	0.282353
27.9317	0.69608	0.996078
27.9518	0.69608	0.996078
27.9719	0.69608	0.996078
27.992	0.778392	0.447059
28.012	0.778392	0.447059
28.0321	0.778392	0.447059
28.0522	0.790151	0.996078
28.0723	0.790151	0.996078
28.0924	0.790151	0.996078
28.1124	0.819548	0.639216
28.1325	0.819548	0.639216
28.1526	0.819548	0.639216
28.1727	0.831307	0.945098
28.1928	0.831307	0.945098
28.2129	0.831307	0.945098
28.2329	0.872462	0.890196
28.253	0.872462	0.890196
28.2731	0.872462	0.890196
28.2932	0.872462	0.776471
28.3133	0.872462	0.776471
28.3333	0.872462	0.776471
28.3534	0.884221	0.996078
28.3735	0.884221	0.996078
28.3936	0.884221	0.996078
28.4137	0.89598	0.776471
28.4337	0.89598	0.776471
28.4538	0.89598	0.776471
28.4739	0.925377	0.882353
28.494	0.925377	0.882353
28.5141	0.925377	0.882353
28.5341	0.89598	0.776471
28.5542	0.89598	0.776471
28.5743	0.89598	0.776471
28.5944	0.872462	0.996078
28.6145	0.872462	0.996078
28.6345	0.872462	0.996078
28.6546	0.866583	0.776471
28.6747	0.866583	0.776471
28.6948	0.866583	0.776471
28.7149	0.907739	0.996078
28.7349	0.907739	0.996078
28.755	0.907739	0.996078
28.7751	0.919497	0.776471
28.7952	0.919497	0.776471
28.8153	0.919497	0.776471
28.8353	0.884221	0.996078
28.8554	0.884221	0.996078
28.8755	0.884221	0.996078
28.8956	0.925377	0.776471
28.9157	0.925377	0.776471
28.9357	0.925377	0.776471
28.9558	0.925377	0.980392
28.9759	0.925377	0.980392
28.996	0.925377	0.980392
29.0161	0.913618	0.776471
29.0361	0.913618	0.776471
29.0562	0.913618	0.776471
29.0763	0.919497	0.898039
29.0964	0.919497	0.898039
29.1165	0.919497	0.898039
29.1365	0.907739	0.776471
29.1566	0.907739	0.776471
29.1767	0.907739	0.776471
29.1968	0.925377	0.996078
29.2169	0.925377	0.996078
29.2369	0.925377	0.996078
29.257	0.860704	0.666667
29.2771	0.860704	0.666667
29.2972	0.860704	0.666667
29.3173	0.831307	0.996078
29.3373	0.831307	0.996078
29.3574	0.831307	0.996078
29.3775	0.725477	0.203922
29.3976	0.725477	0.203922
29.4177	0.725477	0.203922
29.4378	0.590251	0.54902
29.4578	0.590251	0.54902
29.4779	0.590251	0.54902
29.498	0.513819	0
29.5181	0.513819	0
29.5382	0.513819	0
29.5582	0.325678	0
29.5783	0.325678	0
29.5984	0.325678	0
29.6185	0.202211	0
29.6386	0.202211	0
29.6586	0.202211	0
29.6787	0.131658	0
29.6988	0.131658	0
29.7189	0.131658	0
29.739	0.108141	0
29.759	0.108141	0
29.7791	0.108141	0
29.7992	0.0728643	0
29.8193	0.0728643	0
29.8394	0.0728643	0
29.8594	0.0611055	0
29.8795	0.0611055	0
29.8996	0.0611055	0
29.9197	0.0375879	0
29.9398	0.0375879	0
29.9598	0.0375879	0
29.9799	0.0552261	0
30	0.0552261	0
30.0201	0.0552261	0
30.0402	0.0728643	0
30.0602	0.0728643	0
30.0803	0.0728643	0
30.1004	0.0669849	0
30.1205	0.0669849	0
30.1406	0.0669849	0
30.1606	0.0493467	0
30.1807	0.0493467	0
30.2008	0.0493467	0
30.2209	0.0552261	0
30.241	0.0552261	0
30.261	0.0552261	0
30.2811	0.0434673	0
30.3012	0.0434673	0
30.3213	0.0434673	0
30.3414	0.0552261	0
30.3614	0.0552261	0
30.3815	0.0552261	0
30.4016	0.0258291	0
30.4217	0.0258291	0
30.4418	0.0258291	0
30.4618	0.0434673	0
30.4819	0.0434673	0
30.502	0.0434673	0
30.5221	0.0434673	0
30.5422	0.0434673	0
30.5622	0.0434673	0
30.5823	0.0140704	0
30.6024	0.0140704	0
30.6225	0.0140704	0
30.6426	0.0140704	0
30.6627	0.0140704	0
30.6827	0.0140704	0
30.7028	0.0434673	0
30.7229	0.0434673	0
30.743	0.0434673	0
30.7631	0.0199497	0
30.7831	0.0199497	0
30.8032	0.0199497	0
30.8233	0.0140704	0
30.8434	0.0140704	0
30.8635	0.0140704	0
30.8835	0.00231156	0
30.9036	0.00231156	0
30.9237	0.00231156	0
30.9438	0.0611055	0.262745
30.9639	0.0611055	0.262745
30.9839	0.0611055	0.262745
31.004	0.0434673	0
31.0241	0.0434673	0
31.0442	0.0434673	0
31.0643	0.0728643	0.447059
31.0843	0.0728643	0.447059
31.1044	0.0728643	0.447059
31.1245	0.0905025	0
31.1446	0.0905025	0
31.1647	0.0905025	0
31.1847	0.131658	0.282353
31.2048	0.131658	0.282353
31.2249	0.131658	0.282353
31.245	0.0963819	0
31.2651	0.0963819	0
31.2851	0.0963819	0
31.3052	0.172814	0.447059
31.3253	0.172814	0.447059
31.3454	0.172814	0.447059
31.3655	0.172814	0
31.3855	0.172814	0
31.4056	0.172814	0
31.4257	0.249246	0.639216
31.4458	0.249246	0.639216
31.4659	0.249246	0.639216
31.4859	0.30804	0
31.506	0.30804	0
31.5261	0.30804	0
31.5462	0.355075	0.890196
31.5663	0.355075	0.890196
31.5863	0.355075	0.890196
31.6064	0.478543	0.0666667
31.6265	0.478543	0.0666667
31.6466	0.478543	0.0666667
31.6667	0.484422	0.996078
31.6867	0.484422	0.996078
31.7068	0.484422	0.996078
31.7269	0.560854	0.258824
31.747	0.560854	0.258824
31.7671	0.560854	0.258824
31.7871	0.596131	0.882353
31.8072	0.596131	0.882353
31.8273	0.596131	0.882353
31.8474	0.625528	0.054902
31.8675	0.625528	0.054902
31.8876	0.625528	0.054902
31.9076	0.566734	0.996078
31.9277	0.566734	0.996078
31.9478	0.566734	0.996078
31.9679	0.643166	0.262745
31.988	0.643166	0.262745
32.008	0.643166	0.262745
32.0281	0.637286	0.996078
32.0482	0.637286	0.996078
32.0683	0.637286	0.996078
32.0884	0.719598	0.262745
32.1084	0.719598	0.262745
32.1285	0.719598	0.262745
32.1486	0.719598	0.996078
32.1687	0.719598	0.996078
32.1888	0.719598	0.996078
32.2088	0.713719	0.262745
32.2289	0.713719	0.262745
32.249	0.713719	0.262745
32.2691	0.70196	0.980392
32.2892	0.70196	0.980392
32.3092	0.70196	0.980392
32.3293	0.678442	0.231373
32.3494	0.678442	0.231373
32.3695	0.678442	0.231373
32.3896	0.707839	0.898039
32.4096	0.707839	0.898039
32.4297	0.707839	0.898039
32.4498	0.754874	0.0823529
32.4699	0.754874	0.0823529
32.49	0.754874	0.0823529
32.51	0.631407	0.996078
32.5301	0.631407	0.996078
32.5502	0.631407	0.996078
32.5703	0.80191	0.92549
32.5904	0.80191	0.92549
32.6104	0.80191	0.92549
32.6305	0.866583	0.996078
32.6506	0.866583	0.996078
32.6707	0.866583	0.996078
32.6908	0.848945	0.996078
32.7108	0.848945	0.996078
32.7309	0.848945	0.996078
32.751	0.766633	0.54902
32.7711	0.766633	0.54902
32.7912	0.766633	0.54902
32.8112	0.672563	0.415686
32.8313	0.672563	0.415686
32.8514	0.672563	0.415686
32.8715	0.560854	0
32.8916	0.560854	0
32.9116	0.560854	0
32.9317	0.325678	0
32.9518	0.325678	0
32.9719	0.325678	0
32.992	0.202211	0
33.012	0.202211	0
33.0321	0.202211	0
33.0522	0.131658	0
33.0723	0.131658	0
33.0924	0.131658	0
33.1124	0.0728643	0
33.1325	0.0728643	0
33.1526	0.0728643	0
33.1727	0.0728643	0
33.1928	0.0728643	0
33.2129	0.0728643	0
33.2329	0.0493467	0
33.253	0.0493467	0
33.2731	0.0493467	0
33.2932	0.0199497	0
33.3133	0.0199497	0
33.3333	0.0199497	0
33.3534	0.0258291	0
33.3735	0.0258291	0
33.3936	0.0258291	0
33.4137	0.0375879	0
33.4337	0.0375879	0
33.4538	0.0375879	0
33.4739	0.0552261	0
33.494	0.0552261	0
33.5141	0.0552261	0
33.5341	0.0199497	0
33.5542	0.0199497	0
33.5743	0.0199497	0
33.5944	0.0434673	0
33.6145	0.0434673	0
33.6345	0.0434673	0
33.6546	0.0552261	0
33.6747	0.0552261	0
33.6948	0.0552261	0
33.7149	0.0434673	0
33.7349	0.0434673	0
33.755	0.0434673	0
33.7751	0.0199497	0
33.7952	0.0199497	0
33.8153	0.0199497	0
33.8353	0.0199497	0
33.8554	0.0199497	0
33.8755	0.0199497	0
33.8956	-0.00356784	0
33.9157	-0.00356784	0
33.9357	-0.00356784	0
33.9558	0.0434673	0
33.9759	0.0434673	0
33.996	0.0434673	0
34.0161	0.00819095	0
34.0361	0.00819095	0
34.0562	0.00819095	0
34.0763	0.0375879	0
34.0964	0.0375879	0
34.1165	0.0375879	0
34.1365	0.0199497	0
34.1566	0.0199497	0
34.1767	0.0199497	0
34.1968	0.0434673	0
34.2169	0.0434673	0
34.2369	0.0434673	0
34.257	0.0140704	0
34.2771	0.0140704	0
34.2972	0.0140704	0
34.3173	0.0140704	0
34.3373	0.0140704	0
34.3574	0.0140704	0
34.3775	0.00819095	0
34.3976	0.00819095	0
34.4177	0.00819095	0
34.4378	-0.021206	0
34.4578	-0.021206	0
34.4779	-0.021206	0
34.498	0.00231156	0
34.5181	0.00231156	0
34.5382	0.00231156	0
34.5582	-0.00944724	0
34.5783	-0.00944724	0
34.5984	-0.00944724	0
34.6185	0.00819095	0
34.6386	0.00819095	0
34.6586	0.00819095	0
34.6787	0.00819095	0
34.6988	0.00819095	0
34.7189	0.00819095	0
34.739	0.0140704	0
34.759	0.0140704	0
34.7791	0.0140704	0
34.7992	0.00819095	0
34.8193	0.00819095	0
34.8394	0.00819095	0
34.8594	-0.00944724	0
34.8795	-0.00944724	0
34.8996	-0.00944724	0
34.9197	0.0258291	0.0666667
34.9398	0.0258291	0.0666667
34.9598	0.0258291	0.0666667
34.9799	0.00231156	0
35	0.00231156	0
35.0201	0.00231156	0
35.0402	0.00231156	0.258824
35.0602	0.00231156	0.258824
35.0803	0.00231156	0.258824
35.1004	0.0317085	0
35.1205	0.0317085	0
35.1406	0.0317085	0
35.1606	0.0317085	0.054902
35.1807	0.0317085	0.054902
35.2008	0.0317085	0.054902
35.2209	-0.00944724	0
35.241	-0.00944724	0
35.261	-0.00944724	0
35.2811	0.0199497	0.262745
35.3012	0.0199497	0.262745
35.3213	0.0199497	0.262745
35.3414	0.0258291	0
35.3614	0.0258291	0
35.3815	0.0258291	0
35.4016	0.0258291	0.262745
35.4217	0.0258291	0.262745
35.4418	0.0258291	0.262745
35.4618	0.0140704	0
35.4819	0.0140704	0
35.502	0.0140704	0
35.5221	0.0434673	0.262745
35.5422	0.0434673	0.262745
35.5622	0.0434673	0.262745
35.5823	0.0493467	0
35.6024	0.0493467	0
35.6225	0.0493467	0
35.6426	0.0199497	0.231373
35.6627	0.0199497	0.231373
35.6827	0.0199497	0.231373
35.7028	0.0728643	0
35.7229	0.0728643	0
35.743	0.0728643	0
35.7631	0.172814	0.0823529
35.7831	0.172814	0.0823529
35.8032	0.172814	0.0823529
35.8233	0.21397	0.32549
35.8434	0.21397	0.32549
35.8635	0.21397	0.32549
35.8835	0.325678	0.92549
35.9036	0.325678	0.92549
35.9237	0.325678	0.92549
35.9438	0.60201	0.992157
35.9639	0.60201	0.992157
35.9839	0.60201	0.992157
36.004	0.731357	0.996078
36.0241	0.731357	0.996078
36.0442	0.731357	0.996078
36.0643	0.766633	0.819608
36.0843	0.766633	0.819608
36.1044	0.766633	0.819608
36.1245	0.666683	0.415686
36.1446	0.666683	0.415686
36.1647	0.666683	0.415686
36.1847	0.50794	0.0705882
36.2048	0.50794	0.0705882
36.2249	0.50794	0.0705882
36.245	0.30804	0
36.2651	0.30804	0
36.2851	0.30804	0
36.3052	0.202211	0
36.3253	0.202211	0
36.3454	0.202211	0
36.3655	0.108141	0
36.3855	0.108141	0
36.4056	0.108141	0
36.4257	0.0669849	0
36.4458	0.0669849	0
36.4659	0.0669849	0
36.4859	0.0317085	0
36.506	0.0317085	0
36.5261	0.0317085	0
36.5462	0.0199497	0
36.5663	0.0199497	0
36.5863	0.0199497	0
36.6064	-0.00356784	0
36.6265	-0.00356784	0
36.6466	-0.00356784	0
36.6667	0.00819095	0
36.6867	0.00819095	0
36.7068	0.00819095	0
36.7269	0.0199497	0
36.747	0.0199497	0
36.7671	0.0199497	0
36.7871	0.0317085	0
36.8072	0.0317085	0
36.8273	0.0317085	0
36.8474	0.0199497	0
36.8675	0.0199497	0
36.8876	0.0199497	0
36.9076	0.00231156	0
36.9277	0.00231156	0
36.9478	0.00231156	0
36.9679	0.00231156	0
36.988	0.00231156	0
37.008	0.00231156	0
37.0281	0.0199497	0
37.0482	0.0199497	0
37.0683	0.0199497	0
37.0884	0.00819095	0
37.1084	0.00819095	0
37.1285	0.00819095	0
37.1486	0.0140704	0
37.1687	0.0140704	0
37.1888	0.0140704	0
37.2088	0.00819095	0
37.2289	0.00819095	0
37.249	0.00819095	0
37.2691	-0.00356784	0
37.2892	-0.00356784	0
37.3092	-0.00356784	0
37.3293	0.00231156	0
37.3494	0.00231156	0
37.3695	0.00231156	0
37.3896	0.0199497	0
37.4096	0.0199497	0
37.4297	0.0199497	0
37.4498	-0.00356784	0
37.4699	-0.00356784	0
37.49	-0.00356784	0
37.51	0.00819095	0
37.5301	0.00819095	0
37.5502	0.00819095	0
37.5703	-0.00356784	0
37.5904	-0.00356784	0
37.6104	-0.00356784	0
37.6305	-0.00356784	0
37.6506	-0.00356784	0
37.6707	-0.00356784	0
37.6908	-0.00944724	0
37.7108	-0.00944724	0
37.7309	-0.00944724	0
37.751	-0.0153266	0
37.7711	-0.0153266	0
37.7912	-0.0153266	0
37.8112	0.00231156	0
37.8313	0.00231156	0
37.8514	0.00231156	0
37.8715	-0.00356784	0
37.8916	-0.00356784	0
37.9116	-0.00356784	0
37.9317	0.00231156	0
37.9518	0.00231156	0
37.9719	0.00231156	0
37.992	-0.0153266	0
38.012	-0.0153266	0
38.0321	-0.0153266	0
38.0522	-0.00944724	0
38.0723	-0.00944724	0
38.0924	-0.00944724	0
38.1124	-0.021206	0
38.1325	-0.021206	0
38.1526	-0.021206	0
38.1727	-0.00356784	0
38.1928	-0.00356784	0
38.2129	-0.00356784	0
38.2329	0.00231156	0
38.253	0.00231156	0
38.2731	0.00231156	0
38.2932	0.00231156	0
38.3133	0.00231156	0
38.3333	0.00231156	0
38.3534	-0.00944724	0
38.3735	-0.00944724	0
38.3936	-0.00944724	0
38.4137	-0.00944724	0
38.4337	-0.00944724	0
38.4538	-0.00944724	0
38.4739	0.0140704	0
38.494	0.0140704	0
38.5141	0.0140704	0
38.5341	0.00231156	0
38.5542	0.00231156	0
38.5743	0.00231156	0
38.5944	-0.0153266	0
38.6145	-0.0153266	0
38.6345	-0.0153266	0
38.6546	-0.00356784	0
38.6747	-0.00356784	0
38.6948	-0.00356784	0
38.7149	0.00231156	0
38.7349	0.00231156	0
38.755	0.00231156	0
38.7751	0.0140704	0
38.7952	0.0140704	0
38.8153	0.0140704	0
38.8353	-0.00944724	0
38.8554	-0.00944724	0
38.8755	-0.00944724	0
38.8956	-0.00356784	0
38.9157	-0.00356784	0
38.9357	-0.00356784	0
38.9558	0.00231156	0
38.9759	0.00231156	0
38.996	0.00231156	0
39.0161	0.0317085	0
39.0361	0.0317085	0
39.0562	0.0317085	0
39.0763	0.143417	0.0862745
39.0964	0.143417	0.0862745
39.1165	0.143417	0.0862745
39.1365	0.190452	0.32549
39.1566	0.190452	0.32549
39.1767	0.190452	0.32549
39.1968	0.319799	0.913726
39.2169	0.319799	0.913726
39.2369	0.319799	0.913726
39.257	0.60201	0.992157
39.2771	0.60201	0.992157
39.2972	0.60201	0.992157
39.3173	0.70196	1
39.3373	0.70196	1
39.3574	0.70196	1
39.3775	0.70196	0.819608
39.3976	0.70196	0.819608
39.4177	0.70196	0.819608
39.4378	0.666683	0.32549
39.4578	0.666683	0.32549
39.4779	0.666683	0.32549
39.498	0.484422	0.0705882
39.5181	0.484422	0.0705882
39.5382	0.484422	0.0705882
39.5582	0.266884	0
39.5783	0.266884	0
39.5984	0.266884	0
39.6185	0.143417	0
39.6386	0.143417	0
39.6586	0.143417	0
39.6787	0.0787437	0
39.6988	0.0787437	0
39.7189	0.0787437	0
39.739	0.0434673	0
39.759	0.0434673	0
39.7791	0.0434673	0
39.7992	0.0199497	0
39.8193	0.0199497	0
39.8394	0.0199497	0
39.8594	-0.00944724	0
39.8795	-0.00944724	0
39.8996	-0.00944724	0
39.9197	-0.00944724	0
39.9398	-0.00944724	0
39.9598	-0.00944724	0
39.9799	-0.00944724	0
40	-0.00944724	0
40.0201	-0.00944724	0
40.0402	-0.021206	0
40.0602	-0.021206	0
40.0803	-0.021206	0
40.1004	-0.021206	0
40.1205	-0.021206	0
40.1406	-0.021206	0
40.1606	-0.0153266	0
[truncated: 2,537 more rows]

## Sheet: Fig4(e)
23.4337	0.00231156	0
23.4538	0.00231156	0
23.4739	-0.00356784	0
23.494	-0.00356784	0
23.5141	-0.00356784	0
23.5341	0.00231156	0
23.5542	0.00231156	0
23.5743	0.00231156	0
23.5944	-0.00356784	0
23.6145	-0.00356784	0
23.6345	-0.00356784	0
23.6546	0.0199497	0
23.6747	0.0199497	0
23.6948	0.0199497	0
23.7149	-0.021206	0
23.7349	-0.021206	0
23.755	-0.021206	0
23.7751	-0.0153266	0
23.7952	-0.0153266	0
23.8153	-0.0153266	0
23.8353	-0.021206	0
23.8554	-0.021206	0
23.8755	-0.021206	0
23.8956	-0.00944724	0
23.9157	-0.00944724	0
23.9357	-0.00944724	0
23.9558	-0.00356784	0
23.9759	-0.00356784	0
23.996	-0.00356784	0
24.0161	-0.021206	0
24.0361	-0.021206	0
24.0562	-0.021206	0
24.0763	0.0199497	0
24.0964	0.0199497	0
24.1165	0.0199497	0
24.1365	0.131658	0
24.1566	0.131658	0
24.1767	0.131658	0
24.1968	0.178693	0.329412
24.2169	0.178693	0.329412
24.2369	0.178693	0.329412
24.257	0.284523	0.870588
24.2771	0.284523	0.870588
24.2972	0.284523	0.870588
24.3173	0.537337	0.72549
24.3373	0.537337	0.72549
24.3574	0.537337	0.72549
24.3775	0.69608	0.996078
24.3976	0.69608	0.996078
24.4177	0.69608	0.996078
24.4378	0.731357	0.623529
24.4578	0.731357	0.623529
24.4779	0.731357	0.623529
24.498	0.784271	0.996078
24.5181	0.784271	0.996078
24.5382	0.784271	0.996078
24.5582	0.784271	0.592157
24.5783	0.784271	0.592157
24.5984	0.784271	0.592157
24.6185	0.843065	0.996078
24.6386	0.843065	0.996078
24.6586	0.843065	0.996078
24.6787	0.737236	0.235294
24.6988	0.737236	0.235294
24.7189	0.737236	0.235294
24.739	0.690201	0.996078
24.759	0.690201	0.996078
24.7791	0.690201	0.996078
24.7992	0.654925	0.141176
24.8193	0.654925	0.141176
24.8394	0.654925	0.141176
24.8594	0.637286	0.945098
24.8795	0.637286	0.945098
24.8996	0.637286	0.945098
24.9197	0.566734	0
24.9398	0.566734	0
24.9598	0.566734	0
24.9799	0.478543	0.776471
25	0.478543	0.776471
25.0201	0.478543	0.776471
25.0402	0.472663	0
25.0602	0.472663	0
25.0803	0.472663	0
25.1004	0.466784	0.776471
25.1205	0.466784	0.776471
25.1406	0.466784	0.776471
25.1606	0.419749	0
25.1807	0.419749	0
25.2008	0.419749	0
25.2209	0.402111	0.776471
25.241	0.402111	0.776471
25.261	0.402111	0.776471
25.2811	0.402111	0
25.3012	0.402111	0
25.3213	0.402111	0
25.3414	0.425628	0.776471
25.3614	0.425628	0.776471
25.3815	0.425628	0.776471
25.4016	0.384472	0
25.4217	0.384472	0
25.4418	0.384472	0
25.4618	0.402111	0.776471
25.4819	0.402111	0.776471
25.502	0.402111	0.776471
25.5221	0.378593	0
25.5422	0.378593	0
25.5622	0.378593	0
25.5823	0.390352	0.776471
25.6024	0.390352	0.776471
25.6225	0.390352	0.776471
25.6426	0.372714	0
25.6627	0.372714	0
25.6827	0.372714	0
25.7028	0.402111	0.776471
25.7229	0.402111	0.776471
25.743	0.402111	0.776471
25.7631	0.372714	0
25.7831	0.372714	0
25.8032	0.372714	0
25.8233	0.355075	0.776471
25.8434	0.355075	0.776471
25.8635	0.355075	0.776471
25.8835	0.360955	0
25.9036	0.360955	0
25.9237	0.360955	0
25.9438	0.319799	0.666667
25.9639	0.319799	0.666667
25.9839	0.319799	0.666667
26.004	0.31392	0
26.0241	0.31392	0
26.0442	0.31392	0
26.0643	0.225729	0.203922
26.0843	0.225729	0.203922
26.1044	0.225729	0.203922
26.1245	0.137538	0
26.1446	0.137538	0
26.1647	0.137538	0
26.1847	0.0728643	0
26.2048	0.0728643	0
26.2249	0.0728643	0
26.245	0.0434673	0
26.2651	0.0434673	0
26.2851	0.0434673	0
26.3052	0.0140704	0
26.3253	0.0140704	0
26.3454	0.0140704	0
26.3655	0.0317085	0
26.3855	0.0317085	0
26.4056	0.0317085	0
26.4257	0.0199497	0
26.4458	0.0199497	0
26.4659	0.0199497	0
26.4859	0.0317085	0
26.506	0.0317085	0
26.5261	0.0317085	0
26.5462	0.00819095	0
26.5663	0.00819095	0
26.5863	0.00819095	0
26.6064	0.0375879	0
26.6265	0.0375879	0
26.6466	0.0375879	0
26.6667	0.0140704	0
26.6867	0.0140704	0
26.7068	0.0140704	0
26.7269	0.00819095	0
26.747	0.00819095	0
26.7671	0.00819095	0
26.7871	0.0258291	0
26.8072	0.0258291	0
26.8273	0.0258291	0
26.8474	0.0258291	0
26.8675	0.0258291	0
26.8876	0.0258291	0
26.9076	0.0317085	0
26.9277	0.0317085	0
26.9478	0.0317085	0

## Sheet: Fig6(c)
1	10.03	8.78	1
2	52.93	79.32	0.883876
3	70.96	84.81	0.778793
4	76.51	87.28	0.690282
5	77.22	88.42	0.61357
6	76.96	89.16	0.547777
7	77.05	89.71	0.493432
8	77.98	90.57	0.448437
9	79.09	90.59	0.411434
10	79.95	90.94	0.381404
11	80.56	91.02	0.356671
12	81	91.22	0.335758
13	81.49	91.25	0.317989
14	81.87	91.76	0.302743
15	82.48	92.08	0.28938
16	82.89	92	0.277578
17	83.36	92.17	0.267272
18	83.89	92.39	0.25829
19	84.1	92.31	0.250338
20	84.38	92.43	0.24321
21	84.77	92.48	0.236853
22	85.09	92.67	0.231192
23	85.34	92.84	0.22606
24	85.62	92.84	0.221361
25	85.89	92.86	0.217099
26	86.18	92.84	0.213175
27	86.43	92.97	0.209489
28	86.78	93.03	0.205999
29	86.96	93.15	0.202721
30	87.17	93.07	0.199678
31	87.41	93.01	0.196878
32	87.56	93.21	0.194302
33	87.61	93.22	0.191924
34	87.75	93.32	0.189715
35	87.88	93.32	0.187611
36	87.99	93.25	0.185579
37	88.1	93.56	0.18364
38	88.22	93.58	0.181805
39	88.32	93.46	0.180082
40	88.45	93.55	0.178456
41	88.56	93.46	0.176928
42	88.67	93.35	0.17546
43	88.86	93.65	0.174044
44	89	93.66	0.172668
45	89.11	93.53	0.171329
46	89.19	93.74	0.170039
47	89.3	93.65	0.168781
48	89.38	93.7	0.167569
49	89.39	93.76	0.166401
50	89.5	93.52	0.165326
51	89.59	93.75	0.164333
52	89.58	93.7	0.163402
53	89.65	93.78	0.162489
54	89.71	93.96	0.161577
55	89.71	93.9	0.1607
56	89.73	93.76	0.159861
57	89.79	93.73	0.159056
58	89.89	93.84	0.15828
59	89.95	93.96	0.157521
60	89.98	93.79	0.156774
61	89.97	93.99	0.156048
62	90.03	94.01	0.155348
63	90.02	93.93	0.154665
64	90.03	93.81	0.154017
65	90.11	94.04	0.153386
66	90.14	93.96	0.15277
67	90.18	94.01	0.152164
68	90.21	93.98	0.151609
69	90.27	94.04	0.151079
70	90.27	93.92	0.150557
71	90.37	94.08	0.150005
72	90.43	94.01	0.149445
73	90.49	94	0.148931
74	90.53	94.07	0.148441
75	90.58	94.2	0.147977
76	90.59	94.19	0.147518
77	90.6	94.14	0.147032
78	90.63	93.97	0.146546
79	90.64	94.05	0.1461
80	90.64	93.99	0.14569
81	90.69	94.15	0.145294
82	90.75	94	0.144909
83	90.77	94.07	0.14451
84	90.77	94.13	0.144116
85	90.8	94.08	0.143723
86	90.84	94.21	0.143334
87	90.84	93.96	0.142951
88	90.84	94.12	0.142567
89	90.87	94.1	0.142194
90	90.91	94.22	0.141827
91	90.94	94.22	0.141477
92	90.97	94.02	0.141144
93	90.99	94.04	0.140845
94	91	94.13	0.140531
95	91.03	94.11	0.140192
96	91.07	94.06	0.139844
97	91.09	94.08	0.139512
98	91.11	94.17	0.139199
99	91.13	94.08	0.138934
100	91.14	94.29	0.138669
101	91.15	94.24	0.138374
102	91.2	94.19	0.138071
103	91.19	94.15	0.137808
104	91.18	94.15	0.137563
105	91.19	94.16	0.13728
106	91.2	94.24	0.136969
107	91.2	94.27	0.136687
108	91.2	94.26	0.136433
109	91.21	94.21	0.136215
110	91.22	94.24	0.135999
111	91.24	94.11	0.13574
112	91.23	94.2	0.135475
113	91.25	94.15	0.135229
114	91.3	94.21	0.135006
115	91.27	94.2	0.134791
116	91.31	94.27	0.134553
117	91.34	94.18	0.134313
118	91.35	94.1	0.134088
119	91.34	94.21	0.133892
120	91.35	94.21	0.133697
121	91.4	94.3	0.133504
122	91.41	94.16	0.133272
123	91.44	94.22	0.133017
124	91.43	94.31	0.132812
125	91.43	94.23	0.132637
126	91.43	94.27	0.132461
127	91.45	94.17	0.132265
128	91.46	94.17	0.132083
129	91.46	94.14	0.131905
130	91.46	94.06	0.131727
131	91.47	94.15	0.131524
132	91.51	94.17	0.131302
133	91.53	94.1	0.131105
134	91.54	94.08	0.13095
135	91.54	94.28	0.130814
136	91.54	94.18	0.130664
137	91.55	94.22	0.130489
138	91.57	94.3	0.130289
139	91.6	94.37	0.130083
140	91.63	94.26	0.129895
141	91.64	94.22	0.129733
142	91.64	94.51	0.129622
143	91.65	94.32	0.129503
144	91.66	94.33	0.129365
145	91.64	94.3	0.129196
146	91.68	94.26	0.128997
147	91.69	94.22	0.128817
148	91.72	94.17	0.128664
149	91.7	94.14	0.12855
150	91.71	94.18	0.128438
151	91.7	94.24	0.128318
152	91.69	94.22	0.128199
153	91.71	94.29	0.128075
154	91.7	94.16	0.127946
155	91.7	94.22	0.127794
156	91.71	94.23	0.127612
157	91.7	94.09	0.127465
158	91.72	94.28	0.127349
159	91.71	94.35	0.127274
160	91.69	94.09	0.127171
161	91.73	94.18	0.127045
162	91.69	94.15	0.126901
163	91.7	94.27	0.126763
164	91.69	94.22	0.126661
165	91.71	94.24	0.126573
166	91.7	94.15	0.126455
167	91.72	94.23	0.126306
168	91.69	94.16	0.126138
169	91.7	94.22	0.126023
170	91.7	94.18	0.125932
171	91.69	94.23	0.125872
172	91.66	94.24	0.12577
173	91.69	94.26	0.125668
174	91.69	94.41	0.125594
175	91.69	94.14	0.125532
176	91.72	94.32	0.125419
177	91.71	94.31	0.125273
178	91.72	94.16	0.125123
179	91.73	94.16	0.125035
180	91.75	94.31	0.124952
181	91.73	94.29	0.124878
182	91.73	94.28	0.124796
183	91.73	94.11	0.1247
184	91.74	94.31	0.124598
185	91.73	94.45	0.124521
186	91.75	94.36	0.124439
187	91.72	94.26	0.124352
188	91.72	94.12	0.124262
189	91.74	94.36	0.124152
190	91.76	94.36	0.124049
191	91.75	94.38	0.123972
192	91.73	94.27	0.123919
193	91.72	94.29	0.123856
194	91.75	94.19	0.123765
195	91.75	94.27	0.12368
196	91.77	94.27	0.123608
197	91.78	94.26	0.123555
198	91.77	94.21	0.123508
199	91.76	94.2	0.123436
200	91.73	94.24	0.123338
201	91.74	94.3	0.12324
202	91.79	94.28	0.123141
203	91.8	94.18	0.123074
204	91.79	94.26	0.123029
205	91.79	94.27	0.122957
206	91.79	94.28	0.122889
207	91.78	94.3	0.122853
208	91.81	94.35	0.122814
209	91.81	94.14	0.122758
210	91.81	94.26	0.122675
211	91.82	94.17	0.122586
212	91.83	94.32	0.122513
213	91.84	94.32	0.122467
214	91.84	94.28	0.122401
215	91.84	94.34	0.12232
216	91.85	94.36	0.122263
217	91.88	94.29	0.122227
218	91.87	94.42	0.122172
219	91.9	94.24	0.122097
220	91.89	94.26	0.122032
221	91.91	94.22	0.121992
222	91.93	94.29	0.121952
223	91.91	94.34	0.121924
224	91.93	94.34	0.121861
225	91.91	94.24	0.121789
226	91.92	94.25	0.121723
227	91.92	94.29	0.121676
228	92	94.21	0.121638
229	91.98	94.32	0.121547
230	91.95	94.17	0.121462
231	91.94	94.26	0.121409
232	91.96	94.24	0.121426
233	91.94	94.26	0.121456
234	91.97	94.25	0.121409
235	91.95	94.28	0.121275
236	91.94	94.32	0.121176
237	91.93	94.26	0.121118
238	92	94.31	0.121108
239	91.99	94.29	0.12107
240	92	94.28	0.121018
241	91.97	94.24	0.120983
242	91.97	94.25	0.12096
243	91.97	94.23	0.120925
244	91.99	94.35	0.120877
245	91.99	94.21	0.12081
246	91.97	94.27	0.120758
247	92	94.24	0.120733
248	92.02	94.19	0.120699
249	92.03	94.33	0.120619
250	92	94.2	0.120541
251	92	94.19	0.120512
252	91.97	94.18	0.1205
253	92.01	94.26	0.120491
254	92	94.35	0.12045
255	92.02	94.23	0.120399
256	92.02	94.25	0.120362
257	92.01	94.13	0.120335
258	92.02	94.2	0.120304
259	91.99	94.07	0.12026
260	91.99	94.34	0.120209
261	92	94.34	0.120184
262	92.02	94.25	0.120153
263	92.04	94.2	0.120143
264	92.05	94.14	0.120127
265	92.04	94.15	0.120087
266	92.03	94.24	0.120041
267	92.04	94.38	0.120012
268	92.04	94.35	0.120006
269	92.06	94.32	0.119991
270	92.06	94.25	0.119968
271	92.08	94.34	0.119948
272	92.1	94.27	0.119905
273	92.07	94.28	0.119836
274	92.05	94.28	0.119804
275	92.04	94.17	0.119784
276	92.06	94.21	0.119783
277	92.1	94.14	0.119767
278	92.1	94.26	0.119754
279	92.07	94.24	0.119747
280	92.06	94.13	0.119712
281	92.09	94.22	0.119645
282	92.1	94.21	0.119582
283	92.09	94.3	0.119563
284	92.09	94.1	0.119574
285	92.07	94.14	0.11956
286	92.07	94.28	0.119517
287	92.08	94.19	0.119487
288	92.08	94.21	0.119471
289	92.09	94.15	0.1195
290	92.08	94.24	0.11951
291	92.08	94.23	0.119437
292	92.09	94.28	0.119395
293	92.09	94.31	0.119398
294	92.07	94.11	0.119423
295	92.06	94.21	0.119377
296	92.11	94.16	0.119312
297	92.1	94.11	0.119264
298	92.12	94.14	0.119282
299	92.11	94.33	0.119331
300	92.14	94.1	0.119304
301	92.12	94.22	0.119238
302	92.1	94.23	0.119198
303	92.14	94.24	0.119212
304	92.12	94.18	0.119232
305	92.14	94.23	0.119213
306	92.14	94.15	0.119125
307	92.12	94.17	0.119075
308	92.17	94.23	0.119094
309	92.13	94.25	0.119106
310	92.14	94.25	0.119098
311	92.13	94.2	0.119084
312	92.11	94.09	0.119071
313	92.13	94.23	0.119073
314	92.17	94.13	0.11907
315	92.16	94.22	0.119026
316	92.14	94.19	0.118992
317	92.12	94.25	0.118969
318	92.13	94.21	0.118949
319	92.12	94.21	0.118975
320	92.15	94.05	0.118993
321	92.14	94	0.118941
322	92.1	94.15	0.118895
323	92.08	94.3	0.11889
324	92.07	94.34	0.118945
325	92.07	94.22	0.118954
326	92.08	94.12	0.118893
327	92.1	94.29	0.118848
328	92.08	94.22	0.11885
329	92.1	94.24	0.118875
330	92.1	94.12	0.118877
331	92.05	94.25	0.118854
332	92.07	94.23	0.118844
333	92.06	94.26	0.118846
334	92.03	94.27	0.118845
335	92.04	94.21	0.118821
336	92.05	94.14	0.118786
337	92.08	94.16	0.118788
338	92.07	94.16	0.118825
339	92.09	94.24	0.118841
340	92.08	94.24	0.118801
341	92.06	94.18	0.118769
342	92.05	94.28	0.118754
343	92.04	94.23	0.118746
344	92.04	94.11	0.118768
345	92.05	94.1	0.11878
346	92.08	94.26	0.11877
347	92.08	94.11	0.118749
348	92.07	94.19	0.118753
349	92.04	94.14	0.11877
350	92.04	94.13	0.118739

## Sheet: Supplementary Fig3
1.22848	1.16014	0.299411	1.98965	0.431749
1.67661	0.799882	0.551664	1.0018	0.315542
0.951512	0.800639	1.54999	1.00225	1.29758
0.655583	1.12531	0.299114	0.0140814	0.269628

## Sheet: Supplementary Fig4(a)
0.060241	-0.00939227
0.120482	0.0138122
0.180723	-0.0151934
0.240964	-0.0209945
0.301205	0.00801105
0.361446	-0.00359116
0.421687	0.00220994
0.481928	0.00220994
0.542169	0.00220994
0.60241	0.0254144
0.662651	-0.0151934
0.722892	-0.00939227
0.783133	0.0254144
0.843373	0.0196133
0.903614	-0.00359116
0.963855	0.00220994
1.0241	-0.0383978
1.08434	-0.00359116
1.14458	-0.00939227
1.20482	-0.00939227
1.26506	-0.00359116
1.3253	0.00801105
1.38554	-0.00939227
1.44578	-0.00939227
1.50602	-0.0267956
1.56627	0.00801105
1.62651	0.00801105
1.68675	-0.00939227
1.74699	-0.00359116
1.80723	0.00220994
1.86747	-0.00939227
1.92771	-0.0209945
1.98795	-0.00359116
2.04819	-0.00359116
2.10843	0.00220994
2.16867	-0.0151934
2.22892	0.00220994
2.28916	0.00801105
2.3494	0.0138122
2.40964	-0.00359116
2.46988	-0.0267956
2.53012	-0.00359116
2.59036	0.0254144
2.6506	-0.00359116
2.71084	-0.0151934
2.77108	0.00220994
2.83133	-0.00359116
2.89157	-0.0151934
2.95181	-0.00359116
3.01205	-0.00359116
3.07229	0.00801105
3.13253	-0.0209945
3.19277	-0.00359116
3.25301	-0.0151934
3.31325	0.00801105
3.37349	-0.0267956
3.43373	0.00220994
3.49398	-0.00939227
3.55422	0.00801105
3.61446	-0.0151934
3.6747	-0.00359116
3.73494	-0.0209945
3.79518	0.00220994
3.85542	-0.00359116
3.91566	-0.00939227
3.9759	-0.00359116
4.03614	0.00220994
4.09639	-0.00939227
4.15663	0.00220994
4.21687	0.00220994
4.27711	-0.00359116
4.33735	-0.0151934
4.39759	-0.0209945
4.45783	-0.00359116
4.51807	0.0138122
4.57831	-0.0151934
4.63855	-0.0267956
4.6988	-0.0209945
4.75904	-0.00359116
4.81928	-0.00939227
4.87952	0.00220994
4.93976	0.00801105
5	0.0196133
5.06024	0.0138122
5.12048	-0.0209945
5.18072	0.00220994
5.24096	-0.00359116
5.3012	0.00220994
5.36145	-0.0267956
5.42169	0.0138122
5.48193	-0.00939227
5.54217	-0.0151934
5.60241	-0.0267956
5.66265	0.00220994
5.72289	0.00220994
5.78313	-0.00939227
5.84337	-0.0151934
5.90361	-0.0209945
5.96386	-0.00359116
6.0241	-0.0267956
6.08434	0.00801105
6.14458	-0.00939227
6.20482	-0.00939227
6.26506	0.0254144
6.3253	-0.0151934
6.38554	-0.0267956
6.44578	0.0138122
6.50602	0.0138122
6.56627	0.00220994
6.62651	-0.0151934
6.68675	-0.0151934
6.74699	-0.00359116
6.80723	-0.00939227
6.86747	0.00220994
6.92771	-0.00939227
6.98795	-0.00939227
7.04819	-0.0383978
7.10843	-0.0151934
7.16867	0.00801105
7.22892	-0.0151934
7.28916	-0.0151934
7.3494	-0.00359116
7.40964	-0.00939227
7.46988	0.00220994
7.53012	-0.0151934
7.59036	-0.0151934
7.6506	-0.00939227
7.71084	-0.0151934
7.77108	-0.00939227
7.83133	0.00220994
7.89157	-0.00939227
7.95181	-0.00359116
8.01205	-0.0267956
8.07229	-0.0151934
8.13253	-0.00359116
8.19277	0.00801105
8.25301	-0.00939227
8.31325	0.00220994
8.37349	0.00220994
8.43373	-0.0267956
8.49398	-0.0151934
8.55422	-0.00359116
8.61446	0.0138122
8.6747	0.00801105
8.73494	0.0138122
8.79518	-0.00939227
8.85542	0.00220994
8.91566	-0.00359116
8.9759	0.00220994
9.03614	-0.0209945
9.09639	-0.00939227
9.15663	0.00220994
9.21687	-0.0151934
9.27711	-0.0209945
9.33735	-0.0151934
9.39759	0.0254144
9.45783	-0.0209945
9.51807	0.00220994
9.57831	0.00801105
9.63855	0.0254144
9.6988	-0.0267956
9.75904	-0.00939227
9.81928	-0.00939227
9.87952	0.0138122
9.93976	0.00801105
10	-0.00939227
10.0602	-0.00939227
10.1205	0.0138122
10.1807	-0.00359116
10.241	-0.0209945
10.3012	-0.0209945
10.3614	0.0138122
10.4217	-0.0151934
10.4819	-0.00939227
10.5422	0.00220994
10.6024	0.0196133
10.6627	-0.00359116
10.7229	-0.00359116
10.7831	0.00220994
10.8434	0.00220994
10.9036	-0.00939227
10.9639	0.00220994
11.0241	-0.0267956
11.0843	-0.00939227
11.1446	-0.00939227
11.2048	-0.00939227
11.2651	-0.00359116
11.3253	-0.00939227
11.3855	0.0138122
11.4458	-0.00359116
11.506	-0.00359116
11.5663	0.00801105
11.6265	-0.0151934
11.6867	-0.0151934
11.747	-0.0151934
11.8072	0.00220994
11.8675	0.00220994
11.9277	-0.0151934
11.988	-0.0151934
12.0482	-0.00359116
12.1084	-0.00939227
12.1687	0.00220994
12.2289	0.00220994
12.2892	-0.00359116
12.3494	-0.00359116
12.4096	-0.0151934
12.4699	-0.0151934
12.5301	-0.00939227
12.5904	0.00220994
12.6506	-0.0151934
12.7108	0.00801105
12.7711	-0.00359116
12.8313	0.00801105
12.8916	-0.0209945
12.9518	-0.0209945
13.012	0.0138122
13.0723	0.00801105
13.1325	-0.0209945
13.1928	-0.00939227
13.253	-0.00359116
13.3133	0.0196133
13.3735	0.00220994
13.4337	-0.0209945
13.494	-0.0151934
13.5542	0.00220994
13.6145	-0.0383978
13.6747	0.00220994
13.7349	0.00801105
13.7952	0.00801105
13.8554	0.00220994
13.9157	0.00220994
13.9759	-0.00359116
14.0361	0.0138122
14.0964	0.00220994
14.1566	-0.0151934
14.2169	0.00801105
14.2771	0.00220994
14.3373	-0.0209945
14.3976	-0.0267956
14.4578	-0.0267956
14.5181	-0.0151934
14.5783	-0.00939227
14.6386	-0.0209945
14.6988	-0.00939227
14.759	-0.00359116
14.8193	-0.0209945
14.8795	0.00801105
14.9398	-0.0325967
15	-0.00939227
15.0602	0.00220994
15.1205	0.0138122
15.1807	0.00801105
15.241	-0.00359116
15.3012	-0.00359116
15.3614	-0.0209945
15.4217	-0.00939227
15.4819	-0.00939227
15.5422	0.0138122
15.6024	-0.00359116
15.6627	0.0138122
15.7229	0.00220994
15.7831	-0.0325967
15.8434	0.00801105
15.9036	-0.00939227
15.9639	-0.00939227
16.0241	-0.00359116
16.0843	-0.0267956
16.1446	-0.0267956
16.2048	0.0138122
16.2651	-0.00359116
16.3253	-0.0151934
16.3855	-0.0151934
16.4458	0.00220994
16.506	0.00801105
16.5663	0.00801105
16.6265	0.00220994
16.6867	-0.0151934
16.747	-0.00359116
16.8072	-0.00359116
16.8675	-0.00939227
16.9277	-0.00359116
16.988	0.0138122
17.0482	-0.00359116
17.1084	-0.0151934
17.1687	-0.00939227
17.2289	0.00220994
17.2892	-0.00939227
17.3494	-0.00359116
17.4096	-0.00939227
17.4699	-0.00359116
17.5301	-0.0151934
17.5904	-0.00939227
17.6506	0.00801105
17.7108	0.00801105
17.7711	0.00801105
17.8313	-0.0151934
17.8916	0.00220994
17.9518	0.00220994
18.012	-0.0151934
18.0723	0.00220994
18.1325	-0.00939227
18.1928	0.0660221
18.253	0.0660221
18.3133	0.228453
18.3735	0.240055
18.4337	0.373481
18.494	0.385083
18.5542	0.431492
18.6145	0.501105
18.6747	0.460497
18.7349	0.460497
18.7952	0.408287
18.8554	0.408287
18.9157	0.222652
18.9759	0.176243
19.0361	0.0776243
19.0964	0.0486188
19.1566	0.0428177
19.2169	0.0196133
19.2771	0.0138122
19.3373	-0.0151934
19.3976	0.0196133
19.4578	0.00801105
19.5181	0.00801105
19.5783	0.0196133
19.6386	0.0370166
19.6988	0.00220994
19.759	0.0138122
19.8193	0.0312155
19.8795	0.0196133
19.9398	0.0196133
20	-0.00939227
20.0602	-0.00359116
20.1205	0.00220994
20.1807	0.0138122
20.241	0.0138122
20.3012	0.0138122
20.3614	0.0254144
20.4217	0.0138122
20.4819	0.00801105
20.5422	-0.00359116
20.6024	0.00220994
20.6627	-0.00939227
20.7229	0.00801105
20.7831	0.0370166
20.8434	0.0196133
20.9036	0.00220994
20.9639	-0.00939227
21.0241	0.00220994
21.0843	0.0138122
21.1446	0.0138122
21.2048	0.0312155
21.2651	0.0138122
21.3253	0.141436
21.3855	0.176243
21.4458	0.321271
21.506	0.477901
21.5663	0.559116
21.6265	0.733149
21.6867	0.767956
21.747	0.883978
21.8072	0.901381
21.8675	0.930387
21.9277	0.901381
21.988	0.912983
22.0482	0.918785
22.1084	0.878177
22.1687	0.860773
22.2289	0.715746
22.2892	0.68674
22.3494	0.559116
22.4096	0.350276
22.4699	0.332873
22.5301	0.153039
22.5904	0.118232
22.6506	0.0718232
22.7108	0.0428177
22.7711	0.0544199
22.8313	0.0370166
22.8916	0.0370166
22.9518	0.0370166
23.012	0.0428177
23.0723	0.0718232
23.1325	0.060221
23.1928	0.0312155
23.253	0.0312155
23.3133	0.0254144
23.3735	0.0370166
23.4337	0.0196133
23.494	0.0138122
23.5542	0.0370166
23.6145	0.0196133
23.6747	0.0196133
23.7349	0.0138122
23.7952	0.0254144
23.8554	0.0312155
23.9157	0.0312155
23.9759	0.0196133
24.0361	0.0370166
24.0964	0.0138122
24.1566	0.0138122
24.2169	0.0254144
24.2771	0.0254144
24.3373	0.0254144
24.3976	0.0254144
24.4578	0.00801105
24.5181	0.0660221
24.5783	0.170442
24.6386	0.303867
24.6988	0.477901
24.759	0.680939
24.8193	0.808564
24.8795	0.849171
24.9398	0.89558
25	0.924586
25.0602	0.918785
25.1205	0.924586
25.1807	0.94779
25.241	0.936188
25.3012	0.89558
25.3614	0.872376
25.4217	0.965193
25.4819	0.930387
25.5422	0.930387
25.6024	0.89558
25.6627	0.918785
25.7229	0.762155
25.7831	0.68674
25.8434	0.564917
25.9036	0.385083
25.9639	0.286464
26.0241	0.182044
26.0843	0.112431
26.1446	0.0718232
26.2048	0.0660221
26.2651	0.060221
26.3253	0.060221
26.3855	0.0254144
26.4458	0.0312155
26.506	0.0660221
26.5663	0.060221
26.6265	0.0486188
26.6867	0.0312155
26.747	0.0428177
26.8072	0.0544199
26.8675	0.0312155
26.9277	0.0254144
26.988	0.0428177
27.0482	0.0544199
27.1084	0.0312155
27.1687	0.00220994
27.2289	0.00801105
27.2892	0.0196133
27.3494	0.0254144
27.4096	0.0312155
27.4699	0.0544199
27.5301	0.0138122
27.5904	-0.00359116
27.6506	0.00801105
27.7108	0.0196133
27.7711	0.0196133
27.8313	0.124033
27.8916	0.257459
27.9518	0.402486
28.012	0.576519
28.0723	0.733149
28.1325	0.831768
28.1928	0.889779
28.253	0.889779
28.3133	0.941989
28.3735	0.936188
28.4337	0.901381
28.494	0.831768
28.5542	0.73895
28.6145	0.73895
28.6747	0.646133
28.7349	0.599724
28.7952	0.715746
28.8554	0.692541
28.9157	0.854972
28.9759	0.837569
29.0361	0.883978
29.0964	0.854972
29.1566	0.878177
29.2169	0.704144
29.2771	0.535912
29.3373	0.41989
29.3976	0.251657
29.4578	0.187845
29.5181	0.141436
29.5783	0.0892265
29.6386	0.060221
29.6988	0.0718232
29.759	0.060221
29.8193	0.0312155
29.8795	0.060221
29.9398	0.060221
30	0.060221
30.0602	0.0428177
30.1205	0.0428177
30.1807	0.0544199
30.241	0.0370166
30.3012	0.0254144
30.3614	0.0312155
30.4217	0.0428177
30.4819	0.0428177
30.5422	0.0428177
30.6024	0.0428177
30.6627	0.0428177
30.7229	0.0138122
30.7831	0.0196133
30.8434	0.0312155
30.9036	0.00801105
30.9639	0.0312155
31.0241	0.0196133
31.0843	0.0254144
31.1446	0.112431
31.2048	0.280663
31.2651	0.454696
31.3253	0.646133
31.3855	0.785359
31.4458	0.837569
31.506	0.889779
31.5663	0.878177
31.6265	0.907182
31.6867	0.704144
31.747	0.646133
31.8072	0.524309
31.8675	0.338674
31.9277	0.269061
31.988	0.153039
32.0482	0.129834
32.1084	0.21105
32.1687	0.153039
32.2289	0.338674
32.2892	0.53011
32.3494	0.593923
32.4096	0.79116
32.4699	0.849171
32.5301	0.912983
32.5904	0.773757
32.6506	0.709945
32.7108	0.593923
32.7711	0.408287
32.8313	0.338674
32.8916	0.187845
32.9518	0.124033
33.012	0.0660221
33.0723	0.060221
33.1325	0.0776243
33.1928	0.0370166
33.253	0.0486188
33.3133	0.0544199
33.3735	0.0196133
33.4337	0.0196133
33.494	0.0312155
33.5542	0.0486188
33.6145	0.0428177
33.6747	0.0370166
33.7349	0.0312155
33.7952	0.0486188
33.8554	0.0370166
33.9157	0.0254144
33.9759	0.0254144
34.0361	0.0428177
34.0964	0.0486188
34.1566	0.0196133
34.2169	0.0196133
34.2771	0.0312155
34.3373	0.0138122
34.3976	0.0138122
34.4578	0.0196133
34.5181	0.21105
34.5783	0.402486
34.6386	0.559116
34.6988	0.773757
34.759	0.849171
34.8193	0.825967
34.8795	0.79116
34.9398	0.704144
35	0.53011
35.0602	0.356077
35.1205	0.193646
35.1807	0.147238
35.241	0.0776243
35.3012	0.0370166
35.3614	0.0312155
35.4217	0.0196133
35.4819	0.0428177
35.5422	0.0428177
35.6024	0.182044
35.6627	0.286464
35.7229	0.425691
35.7831	0.628729
35.8434	0.692541
35.9036	0.849171
35.9639	0.84337
36.0241	0.866575
36.0843	0.715746
36.1446	0.559116
36.2048	0.454696
36.2651	0.245856
36.3253	0.182044
36.3855	0.10663
36.4458	0.0776243
36.506	0.0660221
36.5663	0.0428177
36.6265	0.0428177
36.6867	0.0428177
36.747	0.0312155
36.8072	0.0544199
36.8675	0.0370166
36.9277	0.0254144
36.988	0.0428177
37.0482	0.0196133
37.1084	0.0370166
37.1687	0.0196133
37.2289	0.0544199
37.2892	0.0312155
37.3494	0.0254144
37.4096	0.0370166
37.4699	0.0428177
37.5301	0.0254144
37.5904	0.0138122
37.6506	0.00801105
37.7108	0.0138122
37.7711	0.0370166
37.8313	0.0428177
37.8916	0.228453
37.9518	0.431492
38.012	0.58232
38.0723	0.785359
38.1325	0.802762
38.1928	0.68674
38.253	0.535912
38.3133	0.402486
38.3735	0.251657
38.4337	0.170442
38.494	0.10663
38.5542	0.0370166
38.6145	0.0486188
38.6747	0.0196133
38.7349	0.0254144
38.7952	0.0196133
38.8554	0.0312155
38.9157	0.0370166
38.9759	0.0660221
39.0361	0.240055
39.0964	0.414088
39.1566	0.605525
39.2169	0.79116
39.2771	0.854972
39.3373	0.901381
39.3976	0.912983
39.4578	0.84337
39.5181	0.796961
39.5783	0.63453
39.6386	0.408287
39.6988	0.361878
39.759	0.182044
39.8193	0.124033
39.8795	0.0776243
39.9398	0.0544199
40	0.0254144
40.0602	0.0428177
40.1205	0.0370166
40.1807	0.0370166
40.241	0.0254144
40.3012	0.0254144
40.3614	0.0486188
40.4217	0.0312155
40.4819	0.0196133
40.5422	0.0486188
40.6024	0.0254144
40.6627	0.0312155
40.7229	0.0486188
40.7831	0.0254144
40.8434	0.0312155
40.9036	0.0196133
40.9639	0.0138122
41.0241	-0.00359116
41.0843	0.00801105
41.1446	0.060221
41.2048	0.135635
41.2651	0.327072
41.3253	0.506906
41.3855	0.663536
41.4458	0.773757
41.506	0.692541
41.5663	0.588122
41.6265	0.448895
41.6867	0.26326
41.747	0.170442
41.8072	0.10663
41.8675	0.0660221
41.9277	0.0312155
41.988	0.00220994
42.0482	-0.00359116
42.1084	0.0196133
42.1687	0.0428177
42.2289	0.0370166
42.2892	0.187845
42.3494	0.344475
42.4096	0.501105
42.4699	0.721547
42.5301	0.84337
42.5904	0.872376
42.6506	0.912983
42.7108	0.953591
42.7711	0.994199
42.8313	0.941989
42.8916	0.930387
42.9518	0.779558
43.012	0.593923
43.0723	0.460497
43.1325	0.257459
43.1928	0.15884
43.253	0.118232
43.3133	0.0718232
43.3735	0.060221
43.4337	0.0486188
43.494	0.060221
43.5542	0.0718232
43.6145	0.0196133
43.6747	0.0312155
43.7349	0.0428177
43.7952	0.0486188
43.8554	0.0428177
43.9157	0.0428177
43.9759	0.0428177
44.0361	0.0544199
44.0964	0.060221
44.1566	0.0370166
44.2169	0.0254144
44.2771	0.0312155
44.3373	0.0428177
44.3976	0.0312155
44.4578	0.0196133
44.5181	0.100829
44.5783	0.135635
44.6386	0.286464
44.6988	0.501105
44.759	0.628729
44.8193	0.796961
44.8795	0.709945
44.9398	0.698343
45	0.564917
45.0602	0.332873
45.1205	0.292265
45.1807	0.153039
45.241	0.10663
45.3012	0.0660221
45.3614	0.0544199
45.4217	0.0196133
45.4819	0.0718232
45.5422	0.199448
45.6024	0.350276
45.6627	0.518508
45.7229	0.698343
45.7831	0.785359
45.8434	0.860773
45.9036	0.924586
45.9639	0.936188
46.0241	0.930387
46.0843	0.94779
46.1446	0.965193
46.2048	0.970994
46.2651	0.924586
46.3253	0.785359
46.3855	0.599724
46.4458	0.454696
46.506	0.26326
46.5663	0.216851
46.6265	0.118232
46.6867	0.0892265
46.747	0.060221
46.8072	0.0718232
46.8675	0.060221
46.9277	0.0660221
46.988	0.0486188
47.0482	0.0544199
47.1084	0.0544199
47.1687	0.0486188
47.2289	0.0428177
47.2892	0.0428177
47.3494	0.0428177
47.4096	0.0312155
47.4699	0.0486188
47.5301	0.0486188
47.5904	0.0312155
47.6506	0.0312155
47.7108	0.0486188
47.7711	0.0312155
47.8313	0.0428177
47.8916	0.0486188
47.9518	0.0428177
48.012	0.240055
48.0723	0.41989
48.1325	0.559116
48.1928	0.785359
48.253	0.796961
48.3133	0.825967
48.3735	0.733149
48.4337	0.669337
48.494	0.518508
48.5542	0.332873
48.6145	0.332873
48.6747	0.309669
48.7349	0.292265
48.7952	0.414088
48.8554	0.58232
48.9157	0.640331
48.9759	0.814365
49.0361	0.866575
49.0964	0.936188
49.1566	0.953591
49.2169	0.936188
49.2771	0.907182
49.3373	0.959392
49.3976	0.924586
49.4578	0.930387
49.5181	0.89558
49.5783	0.89558
49.6386	0.831768
49.6988	0.68674
49.759	0.483702
49.8193	0.361878
49.8795	0.21105
49.9398	0.164641
50	0.100829
50.0602	0.0950276
50.1205	0.0834254
50.1807	0.060221
50.241	0.0660221
50.3012	0.0660221
50.3614	0.060221
50.4217	0.060221
50.4819	0.0718232
50.5422	0.060221
50.6024	0.0544199
50.6627	0.060221
50.7229	0.0776243
50.7831	0.0254144
50.8434	0.0370166
50.9036	0.0544199
50.9639	0.0486188
51.0241	0.0370166
51.0843	0.0370166
51.1446	0.0254144
51.2048	0.0486188
51.2651	-0.00359116
51.3253	0.0312155
51.3855	0.228453
51.4458	0.338674
51.506	0.506906
51.5663	0.762155
51.6265	0.773757
51.6867	0.849171
51.747	0.849171
51.8072	0.89558
51.8675	0.785359
51.9277	0.79116
51.988	0.831768
52.0482	0.825967
52.1084	0.89558
52.1687	0.872376
52.2289	0.912983
52.2892	0.970994
52.3494	0.94779
52.4096	0.930387
52.4699	0.965193
52.5301	0.918785
52.5904	0.930387
52.6506	0.918785
52.7108	0.936188
52.7711	0.953591
52.8313	0.918785
52.8916	0.924586
52.9518	0.860773
53.012	0.680939
53.0723	0.541713
53.1325	0.385083
53.1928	0.245856
53.253	0.164641
53.3133	0.129834
53.3735	0.112431
53.4337	0.0950276
53.494	0.0660221
53.5542	0.060221
53.6145	0.0892265
53.6747	0.060221
53.7349	0.0660221
53.7952	0.0544199
53.8554	0.060221
53.9157	0.0544199
53.9759	0.0370166
54.0361	0.0544199
54.0964	0.060221
54.1566	0.0544199
54.2169	0.0312155
54.2771	0.0544199
54.3373	0.0660221
54.3976	0.0428177
54.4578	0.0370166
54.5181	0.0486188
54.5783	0.0486188
54.6386	0.0370166
54.6988	0.0138122
54.759	0.129834
54.8193	0.141436
54.8795	0.269061
54.9398	0.408287
55	0.512707
55.0602	0.715746
55.1205	0.750552
55.1807	0.889779
55.241	0.912983
55.3012	0.912983
55.3614	0.941989
55.4217	0.982597
55.4819	0.970994
55.5422	0.936188
55.6024	0.953591
55.6627	0.953591
55.7229	0.94779
55.7831	0.808564
55.8434	0.814365
55.9036	0.750552
55.9639	0.733149
56.0241	0.796961
56.0843	0.808564
56.1446	0.883978
56.2048	0.889779
56.2651	0.808564
56.3253	0.657735
56.3855	0.541713
56.4458	0.390884
56.506	0.234254
56.5663	0.187845
56.6265	0.0950276
56.6867	0.0950276
56.747	0.0718232
56.8072	0.0834254
56.8675	0.0486188
56.9277	0.060221
56.988	0.0660221
57.0482	0.0776243
57.1084	0.0544199
57.1687	0.0544199
57.2289	0.0660221
57.2892	0.0428177
57.3494	0.0254144
57.4096	0.0428177
57.4699	0.0544199
57.5301	0.0544199
57.5904	0.0370166
57.6506	0.0254144
57.7108	0.060221
57.7711	0.0370166
57.8313	0.0196133
57.8916	0.0428177
57.9518	0.0312155
58.012	0.0428177
58.0723	0.0254144
58.1325	0.00220994
58.1928	0.0428177
58.253	0.0776243
58.3133	0.0834254
58.3735	0.222652
58.4337	0.234254
58.494	0.361878
58.5542	0.448895
58.6145	0.512707
58.6747	0.640331
58.7349	0.646133
58.7952	0.692541
58.8554	0.704144
58.9157	0.63453
58.9759	0.628729
59.0361	0.559116
59.0964	0.390884
59.1566	0.36768
59.2169	0.240055
59.2771	0.193646
59.3373	0.356077
59.3976	0.477901
59.4578	0.593923
59.5181	0.785359
59.5783	0.779558
59.6386	0.68674
59.6988	0.541713
59.759	0.385083
59.8193	0.234254
59.8795	0.147238
59.9398	0.112431
60	0.060221
60.0602	0.0544199
60.1205	0.0312155
60.1807	0.0486188
60.241	0.0544199
60.3012	0.0312155
60.3614	0.060221
60.4217	0.0486188
60.4819	0.0428177
60.5422	0.0138122
60.6024	0.0370166
60.6627	0.0370166
60.7229	0.0196133
60.7831	0.0196133
60.8434	0.0370166
60.9036	0.0370166
60.9639	0.0196133
61.0241	0.0196133
61.0843	0.0138122
61.1446	0.0428177
61.2048	0.0254144
61.2651	0.0196133
61.3253	0.00801105
61.3855	0.0196133
61.4458	0.0196133
61.506	0.0196133
61.5663	0.0254144
61.6265	0.00801105
61.6867	0.00220994
61.747	0.0254144
61.8072	0.0196133
61.8675	0.0254144
61.9277	0.0312155
61.988	0.0486188
62.0482	0.0660221
62.1084	0.100829
62.1687	0.112431
62.2289	0.060221
62.2892	0.060221
62.3494	0.0370166
62.4096	0.0254144
62.4699	0.0254144
62.5301	-0.00359116
62.5904	0.0196133
62.6506	0.00801105
62.7108	0.222652
62.7711	0.373481
62.8313	0.553315
62.8916	0.715746
62.9518	0.698343
63.012	0.58232
63.0723	0.431492
63.1325	0.240055
63.1928	0.170442
63.253	0.10663
63.3133	0.0660221
63.3735	0.0196133
63.4337	0.0254144
63.494	0.00801105
63.5542	0.0312155
63.6145	-0.00359116
63.6747	0.0138122
63.7349	0.0138122
63.7952	0.0312155
63.8554	0.0254144
63.9157	0.0254144
63.9759	0.0254144
64.0361	0.0312155
64.0964	0.00220994
64.1566	-0.00939227
64.2169	0.0138122
64.2771	0.0196133
64.3373	0.0138122
64.3976	0.00220994
64.4578	0.0138122
64.5181	0.00801105
64.5783	0.00801105
64.6386	0.0312155
64.6988	0.00801105
64.759	0.0254144
64.8193	0.0196133
64.8795	-0.00359116
64.9398	0.0138122
65	0.0254144
65.0602	-0.00359116
65.1205	0.00220994
65.1807	0.0196133
65.241	0.0254144
65.3012	0.00220994
65.3614	-0.00939227
65.4217	0.0138122
65.4819	0.00801105
65.5422	0.0196133
65.6024	-0.00939227
65.6627	0.00801105
65.7229	0.0138122
65.7831	-0.0151934
65.8434	-0.0209945
65.9036	0.00220994
65.9639	0.00801105
66.0241	0.0544199
66.0843	0.222652
66.1446	0.408287
66.2048	0.599724
66.2651	0.721547
66.3253	0.593923
66.3855	0.472099
66.4458	0.338674
66.506	0.170442
66.5663	0.112431
66.6265	0.0718232
66.6867	0.0312155
66.747	0.0196133
66.8072	-0.00359116
66.8675	-0.00939227
66.9277	0.0196133
66.988	0.00801105
67.0482	0.0196133
67.1084	-0.00939227
67.1687	0.00220994
67.2289	-0.00359116
67.2892	0.0138122
67.3494	0.0138122
67.4096	-0.00939227
67.4699	0.0138122
67.5301	0.0196133
67.5904	0.00801105
67.6506	0.0138122
67.7108	0.00220994
67.7711	-0.0151934
67.8313	0.00220994
67.8916	0.00801105
67.9518	0.00220994
68.012	0.00801105
68.0723	-0.00359116
68.1325	0.00801105
68.1928	0.00801105
68.253	0.00220994
68.3133	0.00801105
68.3735	0.0196133
68.4337	-0.00939227
68.494	-0.0209945
68.5542	0.0196133
68.6145	0.00801105
68.6747	0.0196133
68.7349	0.00220994
68.7952	-0.00359116
68.8554	0.00801105
68.9157	0.00801105
68.9759	-0.00359116
69.0361	-0.00359116
69.0964	-0.00359116
69.1566	0.0254144
69.2169	0.00220994
69.2771	-0.00939227
69.3373	0.0312155
69.3976	0.164641
69.4578	0.350276
69.5181	0.535912
69.5783	0.675138
69.6386	0.73895
69.6988	0.605525
69.759	0.454696
69.8193	0.373481
69.8795	0.15884
69.9398	0.100829
70	0.0660221
70.0602	0.0312155
70.1205	0.0486188
70.1807	0.0138122
70.241	0.00220994
70.3012	-0.00939227
70.3614	0.00801105
70.4217	0.0254144
70.4819	0.00801105
70.5422	0.0138122
70.6024	0.0196133
70.6627	-0.00939227
70.7229	0.0254144
70.7831	0.00220994
70.8434	0.00220994
70.9036	0.00220994
70.9639	0.00801105
71.0241	-0.00939227
71.0843	0.00220994
71.1446	0.0196133
71.2048	0.00801105
71.2651	0.00220994
71.3253	0.00220994
71.3855	-0.00359116
71.4458	0.0138122
71.506	0.00801105
71.5663	0.00801105
71.6265	-0.0151934
71.6867	0.00220994
71.747	-0.00939227
71.8072	0.00801105
71.8675	0.00220994
71.9277	-0.00939227
71.988	0.0196133
72.0482	0.00801105
72.1084	0.0138122
72.1687	-0.00359116
72.2289	0.00801105
72.2892	-0.00359116
72.3494	0.00220994
72.4096	-0.00359116
72.4699	0.00801105
72.5301	0.00801105
72.5904	0.0138122
72.6506	0.00220994
72.7108	0.129834
72.7711	0.280663
72.8313	0.414088
72.8916	0.617127
72.9518	0.709945
73.012	0.825967
73.0723	0.68674
73.1325	0.593923
73.1928	0.448895
73.253	0.26326
73.3133	0.176243
73.3735	0.0892265
73.4337	0.0486188
73.494	0.0312155
73.5542	0.0196133
73.6145	-0.00359116
73.6747	0.00801105
73.7349	0.0370166
73.7952	0.0196133
73.8554	0.0138122
73.9157	0.0196133
73.9759	-0.00359116
74.0361	0.0138122
74.0964	0.0312155
74.1566	0.00801105
74.2169	0.0196133
74.2771	0.0138122
74.3373	0.0196133
74.3976	0.0254144
74.4578	-0.00359116
74.5181	0.00801105
74.5783	0.0312155
74.6386	0.00801105
74.6988	-0.00939227
74.759	0.00801105
74.8193	0.00220994
74.8795	0.0138122
74.9398	0.00220994
75	0.0254144
75.0602	-0.00939227
75.1205	0.00220994
75.1807	-0.00359116
75.241	0.0196133
75.3012	0.00220994
75.3614	-0.00359116
75.4217	-0.00359116
75.4819	0.00801105
75.5422	0.00220994
75.6024	0.00801105
75.6627	0.00801105
75.7229	0.0138122
75.7831	-0.00359116
75.8434	0.00220994
75.9036	-0.0209945
75.9639	-0.0151934
76.0241	-0.0151934
76.0843	0.135635
76.1446	0.257459
76.2048	0.443094
76.2651	0.622928
76.3253	0.709945
76.3855	0.831768
76.4458	0.762155
76.506	0.663536
76.5663	0.53011
76.6265	0.332873
76.6867	0.257459
76.747	0.112431
76.8072	0.0718232
76.8675	0.0370166
76.9277	0.0196133
76.988	0.0138122
77.0482	0.0254144
77.1084	0.0196133
77.1687	0.0370166
77.2289	0.0254144
77.2892	0.0138122
77.3494	0.0196133
77.4096	0.0196133
77.4699	0.0312155
77.5301	0.0312155
77.5904	0.0196133
77.6506	0.0254144
77.7108	0.0370166
77.7711	0.00801105
77.8313	0.00801105
77.8916	0.00801105
77.9518	0.0138122
78.012	0.00220994
78.0723	0.00801105
78.1325	0.0138122
78.1928	-0.00359116
78.253	-0.00359116
78.3133	-0.00939227
78.3735	-0.00359116
78.4337	0.00220994
78.494	0.00220994
78.5542	0.00220994
78.6145	0.00801105
78.6747	0.00220994
78.7349	0.00801105
78.7952	0.0196133
78.8554	0.00801105
78.9157	0.0138122
78.9759	0.00220994
79.0361	0.0138122
79.0964	-0.0151934
79.1566	0.00220994
79.2169	-0.00359116
79.2771	0.0138122
79.3373	-0.00939227
79.3976	0.00801105
79.4578	0.129834
79.5181	0.257459
79.5783	0.41989
79.6386	0.617127
79.6988	0.73895
79.759	0.814365
79.8193	0.820166
79.8795	0.721547
79.9398	0.553315
80	0.379282
80.0602	0.280663
80.1205	0.135635
80.1807	0.0718232
80.241	0.0428177
80.3012	0.0312155
80.3614	0.0486188
80.4217	0.0196133
80.4819	0.0254144
80.5422	0.0428177
80.6024	0.0312155
80.6627	0.00801105
80.7229	0.0196133
80.7831	0.0196133
80.8434	0.0196133
80.9036	0.00220994
80.9639	0.0254144
81.0241	-0.00359116
81.0843	0.00801105
81.1446	0.0196133
81.2048	0.0370166
81.2651	0.0254144
81.3253	-0.00359116
81.3855	0.0370166
81.4458	-0.00359116
81.506	0.00220994
81.5663	0.0138122
81.6265	0.0196133
81.6867	0.0196133
81.747	0.00801105
81.8072	0.00801105
81.8675	0.0254144
81.9277	-0.00359116
81.988	0.00801105
82.0482	0.0138122
82.1084	0.0254144
82.1687	0.00801105
82.2289	-0.00359116
82.2892	0.0312155
82.3494	0.0138122
82.4096	-0.00939227
82.4699	-0.00359116
82.5301	0.0138122
82.5904	0.00801105
82.6506	-0.0209945
82.7108	0.00801105
82.7711	0.0312155
82.8313	0.124033
82.8916	0.193646
82.9518	0.361878
83.012	0.53011
83.0723	0.675138
83.1325	0.785359
83.1928	0.773757
83.253	0.698343
83.3133	0.535912
83.3735	0.344475
83.4337	0.228453
83.494	0.135635
83.5542	0.0776243
83.6145	0.0428177
83.6747	0.0138122
83.7349	0.00801105
83.7952	0.0196133
83.8554	0.0196133
83.9157	0.0138122
83.9759	0.0312155
84.0361	0.0254144
84.0964	0.0254144
84.1566	0.0254144
84.2169	0.0138122
84.2771	0.00220994
84.3373	0.0254144
84.3976	0.0138122
84.4578	0.00801105
84.5181	0.0196133
84.5783	0.0196133
84.6386	0.0254144
84.6988	0.00220994
84.759	0.00801105
84.8193	0.0254144
84.8795	0.00220994
84.9398	-0.00939227
85	0.0312155
85.0602	0.00220994
85.1205	0.0138122
85.1807	-0.00939227
85.241	0.0196133
85.3012	0.00801105
85.3614	0.0138122
85.4217	-0.0209945
85.4819	0.00220994
85.5422	0.00801105
85.6024	0.00220994
85.6627	-0.00359116
85.7229	-0.00359116
85.7831	0.00801105
85.8434	0.00220994
85.9036	0.0196133
85.9639	0.0254144
86.0241	0.0138122
86.0843	0.00220994
86.1446	-0.00359116
86.2048	0.0486188
86.2651	0.060221
86.3253	0.193646
86.3855	0.216851
86.4458	0.350276
86.506	0.385083
86.5663	0.245856
86.6265	0.269061
86.6867	0.118232
86.747	0.100829
86.8072	0.0370166
86.8675	-0.00359116
86.9277	0.00801105
86.988	0.00220994
87.0482	0.00220994
87.1084	-0.00939227
87.1687	0.00801105
87.2289	0.0138122
87.2892	-0.00359116
87.3494	0.00801105
87.4096	0.00220994
87.4699	0.0196133
87.5301	0.0138122
87.5904	-0.00359116
87.6506	-0.00359116
87.7108	-0.00939227
87.7711	0.0196133
87.8313	0.0196133
87.8916	-0.00359116
87.9518	-0.00359116
88.012	0.0138122
88.0723	-0.00359116
88.1325	0.00220994
88.1928	0.0254144
88.253	-0.00939227
88.3133	0.0196133
88.3735	-0.0151934
88.4337	0.0196133
88.494	-0.0151934
88.5542	0.00801105
88.6145	-0.0151934
88.6747	0.0254144
88.7349	0.00801105
88.7952	-0.0151934
88.8554	-0.0151934
88.9157	0.00220994
88.9759	-0.0151934
89.0361	0.00220994
89.0964	0.0196133
89.1566	0.00801105
89.2169	0.00801105
89.2771	0.00220994
89.3373	0.00801105
89.3976	-0.00359116
89.4578	-0.0267956
89.5181	-0.00359116
89.5783	0.00801105
89.6386	0.0196133
89.6988	0.00220994
89.759	-0.00359116
89.8193	-0.00359116
89.8795	0.00220994
89.9398	0.00801105
90	0.0196133
90.0602	-0.0151934
90.1205	0.00220994
90.1807	-0.00359116
90.241	-0.00939227
90.3012	0.00220994
90.3614	0.0138122
90.4217	-0.0151934
90.4819	0.00220994
90.5422	-0.00359116
90.6024	0.0196133
90.6627	-0.05
90.7229	-0.0151934
90.7831	-0.00359116
90.8434	0.00801105
90.9036	0.0138122
90.9639	-0.00359116
91.0241	0.00220994
91.0843	0.00220994
91.1446	-0.00939227
91.2048	0.00220994
91.2651	0.00801105
91.3253	-0.00939227
91.3855	0.00801105
91.4458	-0.00359116
91.506	-0.00359116
91.5663	-0.00359116
91.6265	-0.00939227
91.6867	-0.0151934
91.747	0.0138122
91.8072	0.0138122
91.8675	0.00220994
91.9277	-0.00939227
91.988	0.00801105
92.0482	-0.0209945
92.1084	-0.00939227
92.1687	0.00801105
92.2289	-0.00939227
92.2892	0.00801105
92.3494	0.00801105
92.4096	-0.0151934
92.4699	-0.0209945
92.5301	-0.0209945
92.5904	0.00801105
92.6506	-0.00359116
92.7108	-0.0209945
92.7711	-0.00359116
92.8313	0.00801105
92.8916	-0.0151934
92.9518	-0.00359116
93.012	-0.0209945
93.0723	-0.00939227
93.1325	-0.00939227
93.1928	0.00220994
93.253	-0.00359116
93.3133	-0.00359116
93.3735	0.00801105
93.4337	-0.00939227
93.494	-0.00939227
93.5542	0.00220994
93.6145	-0.0209945
93.6747	-0.00939227
93.7349	0.00220994
93.7952	0.00220994
93.8554	-0.0325967
93.9157	-0.0209945
93.9759	-0.00939227
94.0361	-0.00939227
94.0964	0.00801105
94.1566	0.00220994
94.2169	-0.00359116
94.2771	-0.00939227
94.3373	0.00220994
94.3976	-0.0267956
94.4578	-0.00939227
94.5181	-0.00359116
94.5783	-0.00939227
94.6386	0.00220994
94.6988	-0.00359116
94.759	0.00220994
94.8193	-0.00939227
94.8795	-0.0209945
94.9398	-0.00359116
95	0.0196133
95.0602	0.00220994
95.1205	0.00801105
95.1807	-0.00359116
95.241	-0.00359116
95.3012	-0.00939227
95.3614	-0.00359116
95.4217	-0.0151934
95.4819	-0.00939227
95.5422	0.00220994
95.6024	-0.0267956
95.6627	-0.00939227
95.7229	0.00801105
95.7831	-0.00939227
95.8434	-0.0209945
95.9036	0.0544199
95.9639	0.0660221
96.0241	0.199448
96.0843	0.222652
96.1446	0.193646
96.2048	0.21105
96.2651	0.0892265
96.3253	0.060221
96.3855	-0.00359116
96.4458	0.00801105
96.506	-0.00359116
96.5663	-0.00939227
96.6265	-0.00359116
96.6867	-0.00359116
96.747	-0.00359116
96.8072	-0.00939227
96.8675	0.00220994
96.9277	0.00220994
96.988	0.00801105
97.0482	0.00801105
97.1084	-0.00939227
97.1687	0.00801105
97.2289	0.00801105
97.2892	-0.00939227
97.3494	0.00220994
97.4096	0.0138122
97.4699	0.00220994
97.5301	-0.0267956
97.5904	-0.0151934
97.6506	0.00801105
97.7108	-0.00939227
97.7711	0.00220994
97.8313	-0.00359116
97.8916	0.00801105
97.9518	0.0138122
98.012	0.00220994
98.0723	-0.00939227
98.1325	-0.00939227
98.1928	0.00801105
98.253	-0.0151934
98.3133	-0.00939227
98.3735	-0.00939227
98.4337	0.0138122
98.494	-0.00939227
98.5542	-0.00359116
98.6145	-0.0151934
98.6747	-0.00939227
98.7349	-0.00939227
98.7952	-0.00359116
98.8554	-0.00359116
98.9157	0.00801105
98.9759	-0.00939227
99.0361	-0.00359116
99.0964	0.0196133
99.1566	0.0254144
99.2169	0.112431
99.2771	0.280663
99.3373	0.425691
99.3976	0.599724
99.4578	0.611326
99.5181	0.605525
99.5783	0.495304
99.6386	0.303867
99.6988	0.240055
99.759	0.112431
99.8193	0.0892265
99.8795	0.0370166
99.9398	0.00801105
100	0.0138122
100.06	-0.00939227
100.12	0.0196133
100.181	0.0138122
100.241	0.00801105
100.301	0.00801105
100.361	0.00801105
100.422	-0.00939227
100.482	0.00220994
100.542	0.00220994
100.602	0.0196133
100.663	0.0254144
100.723	0.00220994
100.783	0.00220994
100.843	0.00801105
100.904	0.0254144
100.964	-0.00359116
101.024	-0.00359116
101.084	-0.0267956
101.145	0.0138122
101.205	0.00220994
101.265	0.00220994
101.325	0.00220994
101.386	0.00220994
101.446	-0.00359116
101.506	-0.00359116
101.566	-0.0151934
101.627	0.00801105
101.687	-0.0267956
101.747	-0.00939227
101.807	0.0138122
101.867	0.00801105
101.928	-0.0151934
101.988	0.0138122
102.048	0.0138122
102.108	0.0138122
102.169	-0.00359116
102.229	0.00220994
102.289	0.00220994
102.349	0.00801105
102.41	-0.0151934
102.47	0.0138122
102.53	0.182044
102.59	0.361878
102.651	0.41989
102.711	0.640331
102.771	0.553315
102.831	0.495304
102.892	0.437293
102.952	0.251657
103.012	0.234254
103.072	0.118232
103.133	0.0544199
103.193	0.0254144
103.253	0.00801105
103.313	0.0138122
103.373	0.00801105
103.434	0.0138122
103.494	0.00220994
103.554	0.00801105
103.614	0.0138122
103.675	0.00220994
103.735	-0.00359116
103.795	0.0254144
103.855	-0.0151934
103.916	0.00220994
103.976	0.00220994
104.036	0.00801105
104.096	0.0138122
104.157	-0.00939227
104.217	0.00220994
104.277	0.0138122
104.337	0.0196133
104.398	0.0196133
104.458	0.0196133
104.518	0.0370166
104.578	0.00220994
104.639	0.00220994
104.699	0.00801105
104.759	0.0138122
104.819	0.0254144
104.88	0.00220994
104.94	0.00220994
105	0.00801105
105.06	-0.00359116
105.12	-0.00939227
105.181	-0.0267956
105.241	0.00220994
105.301	0.00220994
105.361	-0.00939227
105.422	0.00801105
105.482	-0.00359116
105.542	-0.0325967
105.602	-0.0151934
105.663	0.00801105
105.723	0.00220994
105.783	0.0718232
105.843	0.205249
105.904	0.408287
105.964	0.524309
106.024	0.512707
106.084	0.396685
106.145	0.251657
106.205	0.141436
106.265	0.0660221
106.325	0.0370166
106.386	0.0428177
106.446	0.0138122
106.506	0.00220994
106.566	0.0138122
106.627	-0.00359116
106.687	0.0254144
106.747	0.0138122
106.807	-0.00359116
106.867	0.00220994
106.928	-0.00359116
106.988	0.00801105
107.048	-0.00359116
107.108	0.00220994
107.169	0.00801105
107.229	0.0138122
107.289	-0.0325967
107.349	0.00801105
107.41	0.0196133
107.47	0.0138122
107.53	-0.00939227
107.59	-0.00359116
107.651	0.00801105
107.711	0.0196133
107.771	-0.0151934
107.831	-0.0267956
107.892	-0.00359116
107.952	0.00220994
108.012	0.00220994
108.072	0.00220994
108.133	-0.00359116
108.193	0.00801105
108.253	-0.00939227
108.313	-0.00359116
108.373	0.0196133
108.434	0.0196133
108.494	0.00801105
108.554	0.00220994
108.614	-0.00359116
108.675	0.00220994
108.735	0.00801105
108.795	0.00220994
108.855	-0.00939227
108.916	0.0138122
108.976	0.0196133
109.036	0.0254144
109.096	0.0834254
109.157	0.251657
109.217	0.396685
109.277	0.495304
109.337	0.489503
109.398	0.379282
109.458	0.269061
109.518	0.141436
109.578	0.0834254
109.639	0.0660221
109.699	0.0138122
109.759	0.00220994
109.819	-0.0151934
109.88	0.00220994
109.94	0.00220994
110	0.0138122
110.06	-0.00939227
110.12	0.00801105
110.181	0.0138122
110.241	0.00801105
110.301	0.00801105
110.361	0.0138122
110.422	0.00801105
110.482	-0.00359116
110.542	0.0254144
110.602	0.0254144
110.663	0.0138122
110.723	0.00801105
110.783	0.00801105
110.843	0.0196133
110.904	0.00801105
110.964	-0.00359116
111.024	0.00801105
111.084	-0.00359116
111.145	-0.00359116
111.205	0.00801105
111.265	-0.00939227
111.325	0.00220994
111.386	0.00220994
111.446	0.00220994
111.506	-0.0151934
111.566	-0.0209945
111.627	0.00220994
111.687	-0.0209945
111.747	-0.0267956
111.807	-0.0151934
111.867	0.0254144
111.928	0.00220994
111.988	0.00801105
112.048	0.00801105
112.108	-0.00359116
112.169	0.0138122
112.229	-0.00939227
112.289	0.00220994
112.349	0.00801105
112.41	0.00220994
112.47	0.182044
112.53	0.321271
112.59	0.431492
112.651	0.524309
112.711	0.460497
112.771	0.321271
112.831	0.216851
112.892	0.0950276
112.952	0.0660221
113.012	0.0428177
113.072	0.0138122
113.133	-0.00939227
113.193	-0.0151934
113.253	0.0138122
113.313	0.00801105
113.373	-0.00359116
113.434	0.0428177
113.494	0.00801105
113.554	0.00220994
113.614	0.0312155
113.675	0.00801105
113.735	0.00801105
113.795	0.0196133
113.855	0.0196133
113.916	0.0138122
113.976	0.00220994
114.036	0.0138122
114.096	0.00801105
114.157	-0.00359116
114.217	0.00801105
114.277	0.00801105
114.337	-0.00939227
114.398	-0.0151934
114.458	-0.00359116
114.518	-0.00359116
114.578	-0.00939227
114.639	-0.00359116
114.699	0.00801105
114.759	0.0196133
114.819	0.0138122
114.88	-0.00939227
114.94	-0.0151934
115	0.0138122
115.06	0.0196133
115.12	0.00801105
115.181	-0.0151934
115.241	0.0138122
115.301	0.00220994
115.361	0.00801105
115.422	0.00801105
115.482	0.0254144
115.542	0.0138122
115.602	-0.00359116
115.663	0.00801105
115.723	0.0254144
115.783	0.0428177
115.843	0.205249
115.904	0.373481
115.964	0.431492
116.024	0.483702
116.084	0.36768
116.145	0.216851
116.205	0.135635
116.265	0.0834254
116.325	0.0196133
116.386	0.0138122
116.446	0.00220994
116.506	0.0138122
116.566	-0.0151934
116.627	-0.0151934
116.687	0.0196133
116.747	0.00220994
116.807	-0.00359116
116.867	-0.00939227
116.928	0.00220994
116.988	0.0196133
117.048	-0.00939227
117.108	-0.00939227
117.169	-0.0151934
117.229	-0.00939227
117.289	0.00220994
117.349	0.00220994
117.41	-0.00939227
117.47	0.0196133
117.53	0.00220994
117.59	0.0138122
117.651	0.00220994
117.711	0.00220994
117.771	-0.00359116
117.831	-0.00359116
117.892	-0.00939227
117.952	0.00220994
118.012	0.00220994
118.072	-0.0209945
118.133	0.0138122
118.193	0.00801105
118.253	-0.00359116
118.313	-0.00359116
118.373	-0.00359116
118.434	0.00801105
118.494	0.0138122
118.554	0.00801105
118.614	-0.0151934
118.675	0.00801105
118.735	-0.00359116
118.795	0.00220994
118.855	-0.0209945
118.916	-0.0151934
118.976	0.00801105
119.036	-0.00939227
119.096	0.0544199
119.157	0.176243
119.217	0.36768
119.277	0.53011
119.337	0.535912
119.398	0.472099
119.458	0.344475
119.518	0.153039
119.578	0.124033
119.639	0.0718232
119.699	0.0254144
119.759	0.0370166
119.819	0.00801105
119.88	0.0138122
119.94	-0.0151934
120	0.00801105
120.06	0.00220994
120.12	0.0138122
120.181	-0.00359116
120.241	-0.0151934
120.301	-0.00939227
120.361	0.00220994
120.422	0.0196133
120.482	-0.00359116
[truncated: 5,560 more rows]

## Sheet: Supplementary Fig4(b)
0.060241	0.0312432
0.120482	-0.00772973
0.180723	0.00897297
0.240964	-0.0132973
0.301205	-0.00772973
0.361446	-0.00216216
0.421687	-0.00216216
0.481928	-0.00216216
0.542169	0.0312432
0.60241	-0.00216216
0.662651	0.0145405
0.722892	-0.0132973
0.783133	0.0312432
0.843373	0.00340541
0.903614	-0.00772973
0.963855	-0.00772973
1.0241	0.00897297
1.08434	0.00340541
1.14458	-0.00772973
1.20482	-0.00216216
1.26506	-0.00216216
1.3253	-0.00216216
1.38554	-0.00216216
1.44578	-0.00772973
1.50602	-0.00216216
1.56627	0.0201081
1.62651	-0.0132973
1.68675	-0.00772973
1.74699	0.0256757
1.80723	0.0423784
1.86747	0.00897297
1.92771	-0.00216216
1.98795	-0.00216216
2.04819	0.00340541
2.10843	-0.03
2.16867	0.0145405
2.22892	0.0256757
2.28916	0.0201081
2.3494	0.00897297
2.40964	0.00340541
2.46988	0.00897297
2.53012	0.00340541
2.59036	-0.00216216
2.6506	0.00340541
2.71084	-0.0132973
2.77108	0.0201081
2.83133	-0.0244324
2.89157	0.00340541
2.95181	-0.00772973
3.01205	-0.00216216
3.07229	0.0145405
3.13253	0.00897297
3.19277	0.0201081
3.25301	0.0256757
3.31325	0.00340541
3.37349	0.00340541
3.43373	0.00340541
3.49398	0.0145405
3.55422	0.0256757
3.61446	0.00897297
3.6747	-0.00216216
3.73494	0.0312432
3.79518	0.00340541
3.85542	-0.00772973
3.91566	-0.0188649
3.9759	0.0145405
4.03614	-0.00216216
4.09639	0.00897297
4.15663	0.0145405
4.21687	-0.00216216
4.27711	-0.00772973
4.33735	0.00340541
4.39759	0.00897297
4.45783	-0.00772973
4.51807	-0.0188649
4.57831	-0.0188649
4.63855	0.00340541
4.6988	0.0145405
4.75904	0.00340541
4.81928	0.00340541
4.87952	-0.0188649
4.93976	-0.0132973
5	0.00340541
5.06024	-0.00216216
5.12048	-0.00216216
5.18072	-0.00216216
5.24096	0.00897297
5.3012	0.00897297
5.36145	-0.0132973
5.42169	0.0256757
5.48193	-0.00216216
5.54217	-0.00216216
5.60241	-0.0132973
5.66265	0.0145405
5.72289	0.00897297
5.78313	-0.00772973
5.84337	-0.00216216
5.90361	0.0145405
5.96386	0.0145405
6.0241	0.00340541
6.08434	-0.00772973
6.14458	0.00897297
6.20482	0.00340541
6.26506	-0.0132973
6.3253	-0.00772973
6.38554	0.00897297
6.44578	-0.00216216
6.50602	0.00340541
6.56627	0.00340541
6.62651	-0.00772973
6.68675	0.00340541
6.74699	-0.00216216
6.80723	-0.00216216
6.86747	-0.0244324
6.92771	0.00897297
6.98795	-0.00216216
7.04819	-0.0132973
7.10843	-0.00216216
7.16867	0.0201081
7.22892	0.00340541
7.28916	0.00340541
7.3494	0.0145405
7.40964	0.00897297
7.46988	0.0145405
7.53012	0.00897297
7.59036	-0.00216216
7.6506	-0.00216216
7.71084	0.0145405
7.77108	0.00897297
7.83133	0.0145405
7.89157	0.00340541
7.95181	-0.00772973
8.01205	0.00897297
8.07229	0.0145405
8.13253	0.00897297
8.19277	-0.0244324
8.25301	-0.00772973
8.31325	0.0145405
8.37349	-0.00216216
8.43373	0.00897297
8.49398	0.00340541
8.55422	0.00340541
8.61446	-0.00216216
8.6747	0.00897297
8.73494	-0.0132973
8.79518	-0.0132973
8.85542	-0.00216216
8.91566	-0.0188649
8.9759	-0.0132973
9.03614	-0.0188649
9.09639	0.00340541
9.15663	0.0145405
9.21687	0.00340541
9.27711	-0.00772973
9.33735	0.00897297
9.39759	-0.0132973
9.45783	0.0201081
9.51807	0.00897297
9.57831	0.0145405
9.63855	-0.00216216
9.6988	-0.00216216
9.75904	0.00340541
9.81928	0.0201081
9.87952	-0.00216216
9.93976	0.00340541
10	-0.00772973
10.0602	-0.00216216
10.1205	-0.00772973
10.1807	0.00340541
10.241	-0.0132973
10.3012	0.0145405
10.3614	0.00340541
10.4217	0.00897297
10.4819	-0.00216216
10.5422	0.0201081
10.6024	-0.0132973
10.6627	-0.00216216
10.7229	0.00897297
10.7831	0.00897297
10.8434	-0.00216216
10.9036	0.00340541
10.9639	-0.00772973
11.0241	-0.00216216
11.0843	0.0145405
11.1446	0.00340541
11.2048	-0.0188649
11.2651	-0.0132973
11.3253	-0.0132973
11.3855	-0.00216216
11.4458	-0.0188649
11.506	-0.00216216
11.5663	0.00897297
11.6265	-0.00216216
11.6867	-0.00772973
11.747	-0.00216216
11.8072	0.0145405
11.8675	0.00340541
11.9277	0.00340541
11.988	-0.00216216
12.0482	0.00340541
12.1084	-0.0132973
12.1687	-0.00216216
12.2289	0.00897297
12.2892	-0.00216216
12.3494	-0.00772973
12.4096	-0.00772973
12.4699	0.0201081
12.5301	0.00340541
12.5904	0.00340541
12.6506	-0.00216216
12.7108	0.00897297
12.7711	-0.0188649
12.8313	-0.00216216
12.8916	-0.00216216
12.9518	-0.00772973
13.012	0.00340541
13.0723	-0.0132973
13.1325	0.00897297
13.1928	0.00897297
13.253	-0.00772973
13.3133	-0.00216216
13.3735	0.00340541
13.4337	0.00340541
13.494	0.0256757
13.5542	0.0145405
13.6145	-0.00216216
13.6747	0.00897297
13.7349	0.0256757
13.7952	0.0145405
13.8554	0.00340541
13.9157	-0.0188649
13.9759	-0.00772973
14.0361	-0.00216216
14.0964	-0.00772973
14.1566	0.00340541
14.2169	-0.00772973
14.2771	0.00897297
14.3373	-0.00216216
14.3976	-0.00772973
14.4578	0.0145405
14.5181	0.00340541
14.5783	0.00340541
14.6386	-0.0132973
14.6988	-0.00772973
14.759	-0.00216216
14.8193	-0.00216216
14.8795	0.00897297
14.9398	0.0145405
15	-0.00216216
15.0602	-0.0132973
15.1205	-0.00216216
15.1807	0.0145405
15.241	-0.00216216
15.3012	-0.00216216
15.3614	0.00897297
15.4217	0.0145405
15.4819	-0.00216216
15.5422	0.00340541
15.6024	-0.00216216
15.6627	0.0312432
15.7229	-0.0132973
15.7831	-0.00216216
15.8434	-0.0188649
15.9036	0.00897297
15.9639	0.00340541
16.0241	-0.0132973
16.0843	-0.00216216
16.1446	0.0145405
16.2048	0.0145405
16.2651	-0.00216216
16.3253	0.00340541
16.3855	0.0145405
16.4458	0.0256757
16.506	0.0145405
16.5663	0.00897297
16.6265	0.0201081
16.6867	0.0256757
16.747	0.00340541
16.8072	0.00897297
16.8675	0.00897297
16.9277	-0.00216216
16.988	0.00340541
17.0482	0.0145405
17.1084	0.0145405
17.1687	-0.00216216
17.2289	-0.00216216
17.2892	-0.00772973
17.3494	0.00897297
17.4096	0.00897297
17.4699	0.00897297
17.5301	-0.00216216
17.5904	-0.00216216
17.6506	0.0201081
17.7108	0.00897297
17.7711	-0.0188649
17.8313	0.00897297
17.8916	-0.00216216
17.9518	0.00340541
18.012	-0.00216216
18.0723	0.00897297
18.1325	0.00897297
18.1928	0.0702162
18.253	-0.00216216
18.3133	0.170432
18.3735	0.181568
18.4337	0.287351
18.494	0.409838
18.5542	0.376432
18.6145	0.493351
18.6747	0.393135
18.7349	0.510054
18.7952	0.343027
18.8554	0.487784
18.9157	0.187135
18.9759	0.270649
19.0361	0.0757838
19.0964	0.0757838
19.1566	0.00897297
19.2169	-0.00216216
19.2771	0.00340541
19.3373	-0.00216216
19.3976	0.0145405
19.4578	0.0145405
19.5181	0.0256757
19.5783	0.0312432
19.6386	0.0256757
19.6988	0.00340541
19.759	0.00340541
19.8193	0.00897297
19.8795	0.00340541
19.9398	0.0256757
20	0.0201081
20.0602	0.0423784
20.1205	0.0201081
20.1807	0.0145405
20.241	0.00897297
20.3012	0.0201081
20.3614	0.0312432
20.4217	0.0145405
20.4819	-0.00216216
20.5422	0.0256757
20.6024	-0.00772973
20.6627	0.00897297
20.7229	-0.0188649
20.7831	-0.0188649
20.8434	0.0256757
20.9036	0.0256757
20.9639	-0.00216216
21.0241	0.0201081
21.0843	0.0256757
21.1446	0.0145405
21.2048	0.0256757
21.2651	0.0201081
21.3253	0.142595
21.3855	0.0924865
21.4458	0.259514
21.506	0.426541
21.5663	0.387568
21.6265	0.704919
21.6867	0.660378
21.747	0.860811
21.8072	0.888649
21.8675	0.888649
21.9277	0.910919
21.988	0.922054
22.0482	0.899784
22.1084	0.871946
22.1687	0.883081
22.2289	0.738324
22.2892	0.716054
22.3494	0.615838
22.4096	0.331892
22.4699	0.443243
22.5301	0.176
22.5904	0.114757
22.6506	0.0646486
22.7108	0.0702162
22.7711	0.0535135
22.8313	0.0479459
22.8916	0.0256757
22.9518	0.0312432
23.012	0.0368108
23.0723	0.0479459
23.1325	0.0368108
23.1928	0.0256757
23.253	0.0368108
23.3133	0.0368108
23.3735	0.0256757
23.4337	0.0145405
23.494	0.0312432
23.5542	0.0423784
23.6145	0.0368108
23.6747	0.0201081
23.7349	0.0312432
23.7952	0.0479459
23.8554	0.0256757
23.9157	-0.00216216
23.9759	0.0312432
24.0361	0.00897297
24.0964	0.0312432
24.1566	0.00897297
24.2169	0.0256757
24.2771	0.0368108
24.3373	0.0201081
24.3976	0.00897297
24.4578	0.0201081
24.5181	0.0423784
24.5783	0.15373
24.6386	0.181568
24.6988	0.337459
24.759	0.615838
24.8193	0.716054
24.8795	0.838541
24.9398	0.910919
25	0.910919
25.0602	0.905351
25.1205	0.927622
25.1807	0.944324
25.241	0.916486
25.3012	0.888649
25.3614	0.910919
25.4217	0.905351
25.4819	0.883081
25.5422	0.899784
25.6024	0.877514
25.6627	0.910919
25.7229	0.760595
25.7831	0.732757
25.8434	0.654811
25.9036	0.35973
25.9639	0.393135
26.0241	0.181568
26.0843	0.120324
26.1446	0.0757838
26.2048	0.0869189
26.2651	0.0702162
26.3253	0.0590811
26.3855	0.0479459
26.4458	0.0646486
26.506	0.0423784
26.5663	0.0312432
26.6265	0.0256757
26.6867	0.0368108
26.747	0.0590811
26.8072	0.0368108
26.8675	0.0368108
26.9277	0.0646486
26.988	0.0535135
27.0482	0.0423784
27.1084	0.0423784
27.1687	0.0423784
27.2289	0.0646486
27.2892	0.0256757
27.3494	0.0312432
27.4096	0.0368108
27.4699	0.0535135
27.5301	0.0312432
27.5904	0.0256757
27.6506	0.0535135
27.7108	0.0145405
27.7711	0.0145405
27.8313	0.0924865
27.8916	0.176
27.9518	0.242811
28.012	0.448811
28.0723	0.688216
28.1325	0.827405
28.1928	0.855243
28.253	0.877514
28.3133	0.905351
28.3735	0.938757
28.4337	0.860811
28.494	0.888649
28.5542	0.777297
28.6145	0.766162
28.6747	0.682649
28.7349	0.582432
28.7952	0.727189
28.8554	0.537892
28.9157	0.821838
28.9759	0.766162
29.0361	0.877514
29.0964	0.832973
29.1566	0.888649
29.2169	0.743892
29.2771	0.621405
29.3373	0.571297
29.3976	0.270649
29.4578	0.192703
29.5181	0.131459
29.5783	0.0869189
29.6386	0.0869189
29.6988	0.0590811
29.759	0.0535135
29.8193	0.0535135
29.8795	0.0479459
29.9398	0.0590811
30	0.0423784
30.0602	0.0423784
30.1205	0.0368108
30.1807	0.0368108
30.241	0.0312432
30.3012	0.0423784
30.3614	0.0535135
30.4217	0.0479459
30.4819	0.0423784
30.5422	0.0312432
30.6024	0.0479459
30.6627	0.0479459
30.7229	0.0201081
30.7831	0.0423784
30.8434	0.0423784
30.9036	0.0368108
30.9639	0.0312432
31.0241	0.0201081
31.0843	0.0423784
31.1446	0.120324
31.2048	0.192703
31.2651	0.270649
31.3253	0.521189
31.3855	0.777297
31.4458	0.849676
31.506	0.905351
31.5663	0.877514
31.6265	0.910919
31.6867	0.77173
31.747	0.732757
31.8072	0.604703
31.8675	0.348595
31.9277	0.387568
31.988	0.187135
32.0482	0.15373
32.1084	0.187135
32.1687	0.109189
32.2289	0.265081
32.2892	0.465514
32.3494	0.40427
32.4096	0.749459
32.4699	0.794
32.5301	0.844108
32.5904	0.738324
32.6506	0.794
32.7108	0.699351
32.7711	0.370865
32.8313	0.432108
32.8916	0.181568
32.9518	0.125892
33.012	0.0980541
33.0723	0.0813514
33.1325	0.0423784
33.1928	0.0535135
33.253	0.0535135
33.3133	0.0423784
33.3735	0.0312432
33.4337	0.0256757
33.494	0.0312432
33.5542	0.0256757
33.6145	0.0479459
33.6747	0.0312432
33.7349	0.0368108
33.7952	0.0312432
33.8554	0.0368108
33.9157	0.0256757
33.9759	0.0312432
34.0361	0.0590811
34.0964	0.0312432
34.1566	0.0145405
34.2169	0.0479459
34.2771	0.0479459
34.3373	0.0201081
34.3976	0.0256757
34.4578	0.0368108
34.5181	0.181568
34.5783	0.220541
34.6386	0.331892
34.6988	0.721622
34.759	0.821838
34.8193	0.810703
34.8795	0.860811
34.9398	0.749459
35	0.643676
35.0602	0.521189
35.1205	0.265081
35.1807	0.142595
35.241	0.103622
35.3012	0.0590811
35.3614	0.0256757
35.4217	0.0256757
35.4819	-0.00772973
35.5422	0.0201081
35.6024	0.164865
35.6627	0.125892
35.7229	0.292919
35.7831	0.599135
35.8434	0.543459
35.9036	0.805135
35.9639	0.788432
36.0241	0.899784
36.0843	0.749459
36.1446	0.638108
36.2048	0.621405
36.2651	0.281784
36.3253	0.209405
36.3855	0.131459
36.4458	0.109189
36.506	0.0702162
36.5663	0.0535135
36.6265	0.0423784
36.6867	0.0535135
36.747	0.0312432
36.8072	0.0201081
36.8675	0.0312432
36.9277	0.0368108
36.988	0.0312432
37.0482	0.0368108
37.1084	0.0423784
37.1687	0.0368108
37.2289	0.0368108
37.2892	0.0256757
37.3494	0.0256757
37.4096	0.0479459
37.4699	0.0590811
37.5301	0.0201081
37.5904	0.0312432
37.6506	0.0312432
37.7108	0.0145405
37.7711	0.00897297
37.8313	0.0702162
37.8916	0.176
37.9518	0.242811
38.012	0.398703
38.0723	0.704919
38.1325	0.760595
38.1928	0.716054
38.253	0.682649
38.3133	0.537892
38.3735	0.304054
38.4337	0.176
38.494	0.0924865
38.5542	0.0590811
38.6145	0.0535135
38.6747	0.0201081
38.7349	0.0145405
38.7952	0.0145405
38.8554	0.0256757
38.9157	0.00897297
38.9759	0.0813514
39.0361	0.19827
39.0964	0.259514
39.1566	0.409838
39.2169	0.688216
39.2771	0.81627
39.3373	0.888649
39.3976	0.894216
39.4578	0.788432
39.5181	0.877514
39.5783	0.704919
39.6386	0.443243
39.6988	0.515622
39.759	0.231676
39.8193	0.15373
39.8795	0.103622
39.9398	0.0813514
40	0.0312432
40.0602	0.0535135
40.1205	0.0423784
40.1807	0.0312432
40.241	0.0201081
40.3012	0.0256757
40.3614	0.0479459
40.4217	0.0201081
40.4819	0.0312432
40.5422	0.0368108
40.6024	0.0256757
40.6627	0.0423784
40.7229	0.0479459
40.7831	0.0312432
40.8434	0.0479459
40.9036	0.0479459
40.9639	0.0201081
41.0241	0.0368108
41.0843	0.0256757
41.1446	0.0479459
41.2048	0.109189
41.2651	0.203838
41.3253	0.298486
41.3855	0.521189
41.4458	0.738324
41.506	0.710486
41.5663	0.671514
41.6265	0.582432
41.6867	0.270649
41.747	0.220541
41.8072	0.120324
41.8675	0.0869189
41.9277	0.0368108
41.988	0.0312432
42.0482	0.00897297
42.1084	0.0145405
42.1687	0.0201081
42.2289	0.0312432
42.2892	0.176
42.3494	0.226108
42.4096	0.298486
42.4699	0.621405
42.5301	0.760595
42.5904	0.827405
42.6506	0.883081
42.7108	0.927622
42.7711	0.938757
42.8313	0.916486
42.8916	0.910919
42.9518	0.777297
43.012	0.682649
43.0723	0.621405
43.1325	0.309622
43.1928	0.192703
43.253	0.148162
43.3133	0.109189
43.3735	0.0590811
43.4337	0.0479459
43.494	0.0535135
43.5542	0.0312432
43.6145	0.0535135
43.6747	0.0423784
43.7349	0.0646486
43.7952	0.0479459
43.8554	0.0368108
43.9157	0.0256757
43.9759	0.0368108
44.0361	0.0368108
44.0964	0.0312432
44.1566	0.0256757
44.2169	0.0479459
44.2771	0.0423784
44.3373	0.0479459
44.3976	0.0312432
44.4578	0.0256757
44.5181	0.0924865
44.5783	0.0813514
44.6386	0.220541
44.6988	0.35973
44.759	0.398703
44.8193	0.738324
44.8795	0.699351
44.9398	0.777297
45	0.593568
45.0602	0.348595
45.1205	0.426541
45.1807	0.187135
45.241	0.103622
45.3012	0.0590811
45.3614	0.0368108
45.4217	0.0368108
45.4819	0.0423784
45.5422	0.131459
45.6024	0.220541
45.6627	0.298486
45.7229	0.61027
45.7831	0.721622
45.8434	0.827405
45.9036	0.871946
45.9639	0.883081
46.0241	0.933189
46.0843	0.922054
46.1446	0.949892
46.2048	0.949892
46.2651	0.883081
46.3253	0.777297
46.3855	0.727189
46.4458	0.543459
46.506	0.265081
46.5663	0.164865
46.6265	0.137027
46.6867	0.0869189
46.747	0.0535135
46.8072	0.0423784
46.8675	0.0423784
46.9277	0.0535135
46.988	0.0368108
47.0482	0.0535135
47.1084	0.0646486
47.1687	0.0479459
47.2289	0.0535135
47.2892	0.0423784
47.3494	0.0423784
47.4096	0.0646486
47.4699	0.0590811
47.5301	0.0423784
47.5904	0.0256757
47.6506	0.0201081
47.7108	0.0368108
47.7711	0.0312432
47.8313	0.0312432
47.8916	0.0646486
47.9518	0.0535135
48.012	0.226108
48.0723	0.253946
48.1325	0.320757
48.1928	0.704919
48.253	0.782865
48.3133	0.883081
48.3735	0.721622
48.4337	0.693784
48.494	0.61027
48.5542	0.343027
48.6145	0.365297
48.6747	0.270649
48.7349	0.259514
48.7952	0.348595
48.8554	0.493351
48.9157	0.465514
48.9759	0.755027
49.0361	0.77173
49.0964	0.838541
49.1566	0.871946
49.2169	0.877514
49.2771	0.888649
49.3373	0.883081
49.3976	0.899784
49.4578	0.910919
49.5181	0.899784
49.5783	0.899784
49.6386	0.821838
49.6988	0.710486
49.759	0.599135
49.8193	0.409838
49.8795	0.237243
49.9398	0.148162
50	0.114757
50.0602	0.0869189
50.1205	0.0535135
50.1807	0.0646486
50.241	0.0646486
50.3012	0.0646486
50.3614	0.0757838
50.4217	0.0590811
50.4819	0.0479459
50.5422	0.0368108
50.6024	0.0702162
50.6627	0.0646486
50.7229	0.0368108
50.7831	0.0479459
50.8434	0.0535135
50.9036	0.0535135
50.9639	0.00340541
51.0241	0.0256757
51.0843	0.0312432
51.1446	0.0535135
51.2048	0.0201081
51.2651	0.0368108
51.3253	0.0423784
51.3855	0.203838
51.4458	0.170432
51.506	0.304054
51.5663	0.682649
51.6265	0.638108
51.6867	0.81627
51.747	0.838541
51.8072	0.899784
51.8675	0.81627
51.9277	0.799568
51.988	0.849676
52.0482	0.704919
52.1084	0.877514
52.1687	0.821838
52.2289	0.905351
52.2892	0.938757
52.3494	0.922054
52.4096	0.949892
52.4699	0.938757
52.5301	0.922054
52.5904	0.894216
52.6506	0.910919
52.7108	0.905351
52.7711	0.877514
52.8313	0.866378
52.8916	0.877514
52.9518	0.810703
53.012	0.738324
53.0723	0.632541
53.1325	0.415405
53.1928	0.253946
53.253	0.187135
53.3133	0.137027
53.3735	0.103622
53.4337	0.0757838
53.494	0.0702162
53.5542	0.0702162
53.6145	0.0702162
53.6747	0.0479459
53.7349	0.0535135
53.7952	0.0702162
53.8554	0.0757838
53.9157	0.0646486
53.9759	0.0590811
54.0361	0.0423784
54.0964	0.0535135
54.1566	-0.00216216
54.2169	0.0423784
54.2771	0.0646486
54.3373	0.0646486
54.3976	0.0479459
54.4578	0.0479459
54.5181	0.0423784
54.5783	0.0256757
54.6386	0.0256757
54.6988	0.0368108
54.759	0.0869189
54.8193	0.0256757
54.8795	0.248378
54.9398	0.343027
55	0.370865
55.0602	0.682649
55.1205	0.660378
55.1807	0.855243
55.241	0.849676
55.3012	0.927622
55.3614	0.983297
55.4217	1
55.4819	0.955459
55.5422	0.961027
55.6024	0.966595
55.6627	0.966595
55.7229	0.933189
55.7831	0.782865
55.8434	0.899784
55.9036	0.749459
55.9639	0.626973
56.0241	0.738324
56.0843	0.665946
56.1446	0.855243
56.2048	0.855243
56.2651	0.782865
56.3253	0.699351
56.3855	0.638108
56.4458	0.426541
56.506	0.226108
56.5663	0.164865
56.6265	0.114757
56.6867	0.0869189
56.747	0.0646486
56.8072	0.0479459
56.8675	0.0312432
56.9277	0.0590811
56.988	0.0869189
57.0482	0.0702162
57.1084	0.0479459
57.1687	0.0702162
57.2289	0.0813514
57.2892	0.0312432
57.3494	0.0145405
57.4096	0.0479459
57.4699	0.0813514
57.5301	0.0479459
57.5904	0.0368108
57.6506	0.0702162
57.7108	0.0423784
57.7711	0.0201081
57.8313	0.00897297
57.8916	0.0312432
57.9518	0.0479459
58.012	0.0145405
58.0723	0.0368108
58.1325	0.0256757
58.1928	0.0145405
58.253	0.0535135
58.3133	0.0312432
58.3735	0.15373
58.4337	0.148162
58.494	0.281784
58.5542	0.459946
58.6145	0.40427
58.6747	0.649243
58.7349	0.554595
58.7952	0.721622
58.8554	0.660378
58.9157	0.654811
58.9759	0.643676
59.0361	0.626973
59.0964	0.376432
59.1566	0.510054
59.2169	0.209405
59.2771	0.192703
59.3373	0.281784
59.3976	0.343027
59.4578	0.387568
59.5181	0.760595
59.5783	0.738324
59.6386	0.716054
59.6988	0.621405
59.759	0.437676
59.8193	0.265081
59.8795	0.181568
59.9398	0.137027
60	0.0757838
60.0602	0.0479459
60.1205	0.0368108
60.1807	0.0423784
60.241	0.00897297
60.3012	0.0256757
60.3614	0.0368108
60.4217	0.0535135
60.4819	0.0256757
60.5422	0.0423784
60.6024	0.0256757
60.6627	0.00897297
60.7229	0.0256757
60.7831	0.0368108
60.8434	0.0479459
60.9036	0.0368108
60.9639	0.0256757
61.0241	0.0201081
61.0843	0.0256757
61.1446	0.0256757
61.2048	0.0256757
61.2651	0.0145405
61.3253	0.0256757
61.3855	0.0368108
61.4458	0.0145405
61.506	0.0145405
61.5663	0.0312432
61.6265	0.0145405
61.6867	-0.00772973
61.747	0.0201081
61.8072	0.00340541
61.8675	0.0145405
61.9277	-0.00216216
61.988	0.0535135
62.0482	0.0535135
62.1084	0.0646486
62.1687	0.103622
62.2289	0.0479459
62.2892	0.125892
62.3494	0.0423784
62.4096	0.0145405
62.4699	0.0201081
62.5301	0.00897297
62.5904	0.0145405
62.6506	0.0201081
62.7108	0.181568
62.7711	0.192703
62.8313	0.315189
62.8916	0.682649
62.9518	0.682649
63.012	0.677081
63.0723	0.56573
63.1325	0.304054
63.1928	0.176
63.253	0.103622
63.3133	0.0535135
63.3735	0.0312432
63.4337	0.0256757
63.494	0.0256757
63.5542	0.0201081
63.6145	0.00897297
63.6747	0.00897297
63.7349	0.0201081
63.7952	0.0256757
63.8554	0.0201081
63.9157	0.0145405
63.9759	0.0312432
64.0361	0.0145405
64.0964	0.00340541
64.1566	0.00340541
64.2169	0.0256757
64.2771	0.0201081
64.3373	0.0256757
64.3976	-0.00772973
64.4578	0.00897297
64.5181	0.0201081
64.5783	0.00340541
64.6386	0.0145405
64.6988	0.00340541
64.759	0.00897297
64.8193	0.00340541
64.8795	0.0145405
64.9398	0.0312432
65	0.00897297
65.0602	0.00340541
65.1205	0.00340541
65.1807	0.0201081
65.241	-0.0132973
65.3012	0.00340541
65.3614	0.0201081
65.4217	-0.00216216
65.4819	-0.00216216
65.5422	-0.00216216
65.6024	0.00340541
65.6627	0.0256757
65.7229	0.00340541
65.7831	-0.00772973
65.8434	0.00897297
65.9036	0.0145405
65.9639	0.00340541
66.0241	0.0423784
66.0843	0.164865
66.1446	0.248378
66.2048	0.365297
66.2651	0.649243
66.3253	0.654811
66.3855	0.593568
66.4458	0.448811
66.506	0.15373
66.5663	0.109189
66.6265	0.0702162
66.6867	0.0423784
66.747	0.0201081
66.8072	0.0145405
66.8675	0.0145405
66.9277	0.0145405
66.988	0.0256757
67.0482	0.0256757
67.1084	0.0145405
67.1687	0.00897297
67.2289	0.0145405
67.2892	-0.00772973
67.3494	0.00897297
67.4096	-0.00216216
67.4699	0.0145405
67.5301	-0.00216216
67.5904	0.00897297
67.6506	0.00340541
67.7108	0.0256757
67.7711	0.00897297
67.8313	0.0201081
67.8916	0.00340541
67.9518	0.00340541
68.012	-0.00216216
68.0723	0.00897297
68.1325	0.00340541
68.1928	0.00340541
68.253	0.00340541
68.3133	-0.00772973
68.3735	0.0312432
68.4337	0.00340541
68.494	0.0201081
68.5542	-0.0132973
68.6145	0.0201081
68.6747	0.0256757
68.7349	0.00340541
68.7952	0.00340541
68.8554	0.0256757
68.9157	0.00340541
68.9759	-0.03
69.0361	0.00340541
69.0964	-0.00772973
69.1566	-0.00772973
69.2169	-0.00216216
69.2771	0.00340541
69.3373	0.0479459
69.3976	0.137027
69.4578	0.192703
69.5181	0.337459
69.5783	0.515622
69.6386	0.738324
69.6988	0.615838
69.759	0.521189
69.8193	0.504486
69.8795	0.170432
69.9398	0.114757
70	0.0869189
70.0602	0.0646486
70.1205	0.0201081
70.1807	0.0145405
70.241	0.00897297
70.3012	0.0256757
70.3614	0.0145405
70.4217	0.0145405
70.4819	0.0201081
70.5422	0.0312432
70.6024	0.0256757
70.6627	0.0201081
70.7229	0.0145405
70.7831	0.0256757
70.8434	0.0312432
70.9036	0.00897297
70.9639	-0.00772973
71.0241	0.0145405
71.0843	0.00897297
71.1446	0.0201081
71.2048	0.0201081
71.2651	-0.00216216
71.3253	0.00340541
71.3855	0.00340541
71.4458	0.00897297
71.506	0.0256757
71.5663	0.00340541
71.6265	0.0145405
71.6867	0.0145405
71.747	0.0145405
71.8072	0.0312432
71.8675	0.0145405
71.9277	0.0201081
71.988	0.0145405
72.0482	0.00897297
72.1084	0.0201081
72.1687	0.0145405
72.2289	0.0145405
72.2892	0.0145405
72.3494	0.00897297
72.4096	-0.00772973
72.4699	0.00897297
72.5301	0.0256757
72.5904	0.00340541
72.6506	0.00340541
72.7108	0.114757
72.7711	0.137027
72.8313	0.253946
72.8916	0.498919
72.9518	0.61027
73.012	0.777297
73.0723	0.649243
73.1325	0.660378
73.1928	0.576865
73.253	0.253946
73.3133	0.187135
73.3735	0.0869189
73.4337	0.0702162
73.494	0.0423784
73.5542	0.0312432
73.6145	0.0201081
73.6747	0.00897297
73.7349	0.00897297
73.7952	0.00897297
73.8554	0.0256757
73.9157	0.0312432
73.9759	0.0368108
74.0361	0.0256757
74.0964	0.0201081
74.1566	0.0368108
74.2169	0.00897297
74.2771	0.0201081
74.3373	0.0312432
74.3976	0.0256757
74.4578	0.0368108
74.5181	0.0312432
74.5783	0.0368108
74.6386	0.00897297
74.6988	0.00897297
74.759	0.00897297
74.8193	0.0256757
74.8795	0.00897297
74.9398	0.0256757
75	-0.00772973
75.0602	-0.0188649
75.1205	-0.0244324
75.1807	0.0145405
75.241	0.00340541
75.3012	-0.00216216
75.3614	0.00897297
75.4217	0.0201081
75.4819	0.0145405
75.5422	0.0145405
75.6024	0.00340541
75.6627	0.00897297
75.7229	0.0145405
75.7831	0.00340541
75.8434	-0.0244324
75.9036	0.0145405
75.9639	0.00340541
76.0241	-0.00216216
76.0843	0.0924865
76.1446	0.159297
76.2048	0.276216
76.2651	0.521189
76.3253	0.626973
76.3855	0.799568
76.4458	0.716054
76.506	0.738324
76.5663	0.61027
76.6265	0.348595
76.6867	0.298486
76.747	0.103622
76.8072	0.0535135
76.8675	0.0423784
76.9277	0.0312432
76.988	0.0145405
77.0482	0.0256757
77.1084	0.0201081
77.1687	0.0256757
77.2289	0.0423784
77.2892	0.0201081
77.3494	0.0201081
77.4096	0.0256757
77.4699	0.00897297
77.5301	0.0201081
77.5904	0.0423784
77.6506	0.0312432
77.7108	0.0312432
77.7711	-0.0132973
77.8313	0.00897297
77.8916	0.00897297
77.9518	0.0423784
78.012	0.0312432
78.0723	0.0256757
78.1325	0.0535135
78.1928	0.0201081
78.253	0.0145405
78.3133	0.00340541
78.3735	0.0145405
78.4337	-0.0132973
78.494	0.00897297
78.5542	-0.00216216
78.6145	0.0368108
78.6747	0.00897297
78.7349	0.0312432
78.7952	0.00340541
78.8554	0.0145405
78.9157	0.0368108
78.9759	0.0256757
79.0361	0.00897297
79.0964	0.00897297
79.1566	0.00340541
79.2169	-0.00216216
79.2771	0.00340541
79.3373	0.0256757
79.3976	-0.00216216
79.4578	0.109189
79.5181	0.159297
79.5783	0.265081
79.6386	0.526757
79.6988	0.638108
79.759	0.777297
79.8193	0.77173
79.8795	0.760595
79.9398	0.643676
80	0.465514
80.0602	0.365297
80.1205	0.148162
80.1807	0.0869189
80.241	0.0423784
80.3012	0.0312432
80.3614	0.0145405
80.4217	0.0201081
80.4819	0.0201081
80.5422	0.0368108
80.6024	0.0145405
80.6627	0.0312432
80.7229	0.0312432
80.7831	0.0368108
80.8434	0.0201081
80.9036	0.0423784
80.9639	0.0479459
81.0241	0.0368108
81.0843	0.0368108
81.1446	0.0368108
81.2048	0.0312432
81.2651	0.0145405
81.3253	0.0256757
81.3855	0.0368108
81.4458	0.0201081
81.506	0.00340541
81.5663	0.00897297
81.6265	0.00897297
81.6867	0.00897297
81.747	-0.00772973
81.8072	0.0201081
81.8675	-0.00216216
81.9277	-0.03
81.988	-0.00216216
82.0482	0.0145405
82.1084	-0.00216216
82.1687	-0.00772973
82.2289	0.00897297
82.2892	0.0312432
82.3494	0.00897297
82.4096	0.00340541
82.4699	0.0145405
82.5301	0.00340541
82.5904	0.00340541
82.6506	0.00897297
82.7108	0.0201081
82.7711	0.0145405
82.8313	0.0757838
82.8916	0.0702162
82.9518	0.242811
83.012	0.437676
83.0723	0.476649
83.1325	0.743892
83.1928	0.721622
83.253	0.699351
83.3133	0.621405
83.3735	0.40427
83.4337	0.248378
83.494	0.148162
83.5542	0.0646486
83.6145	0.0535135
83.6747	0.0145405
83.7349	0.0201081
83.7952	0.00897297
83.8554	0.0201081
83.9157	0.0256757
83.9759	0.0423784
84.0361	0.0312432
84.0964	0.0368108
84.1566	0.00340541
84.2169	0.0256757
84.2771	0.0145405
84.3373	0.0145405
84.3976	-0.00772973
84.4578	0.00897297
84.5181	0.0145405
84.5783	-0.00772973
84.6386	-0.00772973
84.6988	0.0423784
84.759	0.0145405
84.8193	0.0145405
84.8795	0.00897297
84.9398	0.0201081
85	0.0201081
85.0602	0.0201081
85.1205	0.0145405
85.1807	0.0201081
85.241	0.00897297
85.3012	0.0145405
85.3614	0.0145405
85.4217	0.0423784
85.4819	0.0201081
85.5422	-0.00772973
85.6024	0.0256757
85.6627	0.0479459
85.7229	0.00897297
85.7831	0.00897297
85.8434	0.00340541
85.9036	0.0145405
85.9639	0.00897297
86.0241	0.00897297
86.0843	0.00340541
86.1446	0.00897297
86.2048	0.0423784
86.2651	0.00340541
86.3253	0.131459
86.3855	0.0980541
86.4458	0.265081
86.506	0.370865
86.5663	0.181568
86.6265	0.426541
86.6867	0.114757
86.747	0.0869189
86.8072	0.0368108
86.8675	0.0256757
86.9277	0.0145405
86.988	0.00340541
87.0482	0.00897297
87.1084	0.0312432
87.1687	0.00897297
87.2289	-0.00216216
87.2892	-0.00216216
87.3494	0.0145405
87.4096	0.0145405
87.4699	0.00340541
87.5301	-0.00772973
87.5904	0.00897297
87.6506	0.00340541
87.7108	0.0145405
87.7711	-0.00216216
87.8313	0.00897297
87.8916	0.0201081
87.9518	0.00340541
88.012	-0.0132973
88.0723	0.0256757
88.1325	0.0312432
88.1928	0.00340541
88.253	0.0145405
88.3133	0.00340541
88.3735	-0.00216216
88.4337	-0.0132973
88.494	0.00340541
88.5542	0.00897297
88.6145	0.00897297
88.6747	0.00340541
88.7349	-0.00772973
88.7952	0.00897297
88.8554	-0.00216216
88.9157	-0.00216216
88.9759	0.00897297
89.0361	0.0145405
89.0964	0.0201081
89.1566	0.0201081
89.2169	-0.0188649
89.2771	-0.00772973
89.3373	-0.00216216
89.3976	-0.0188649
89.4578	-0.00772973
89.5181	-0.00216216
89.5783	0.00897297
89.6386	-0.00216216
89.6988	0.0201081
89.759	-0.00772973
89.8193	0.0145405
89.8795	-0.00216216
89.9398	0.0201081
90	0.00897297
90.0602	0.0145405
90.1205	0.00897297
90.1807	0.00340541
90.241	0.0201081
90.3012	0.0368108
90.3614	0.0145405
90.4217	0.0145405
90.4819	0.00897297
90.5422	0.0145405
90.6024	-0.00216216
90.6627	0.00340541
90.7229	0.00340541
90.7831	0.0145405
90.8434	0.00340541
90.9036	0.00340541
90.9639	-0.00216216
91.0241	0.00340541
91.0843	0.00340541
91.1446	0.00897297
91.2048	-0.0132973
91.2651	-0.0244324
91.3253	-0.00772973
91.3855	0.00340541
91.4458	0.00897297
91.506	0.00340541
91.5663	0.0201081
91.6265	0.00340541
91.6867	-0.0132973
91.747	-0.00772973
91.8072	-0.00772973
91.8675	0.00897297
91.9277	-0.00772973
91.988	0.00340541
92.0482	0.00340541
92.1084	0.00340541
92.1687	-0.00772973
92.2289	0.00340541
92.2892	0.0145405
92.3494	0.00897297
92.4096	-0.00216216
92.4699	0.00897297
92.5301	0.0256757
92.5904	-0.00216216
92.6506	-0.0132973
92.7108	0.00897297
92.7711	0.00897297
92.8313	0.0145405
92.8916	-0.00216216
92.9518	0.00897297
93.012	0.00897297
93.0723	0.00897297
93.1325	0.00340541
93.1928	0.00897297
93.253	0.0256757
93.3133	0.00897297
93.3735	0.00897297
93.4337	0.0256757
93.494	0.00897297
93.5542	0.00340541
93.6145	-0.0132973
93.6747	0.00897297
93.7349	0.0145405
93.7952	0.0201081
93.8554	0.0145405
93.9157	0.00340541
93.9759	0.0368108
94.0361	-0.00216216
94.0964	-0.00772973
94.1566	0.00340541
94.2169	0.00340541
94.2771	-0.00772973
94.3373	0.0145405
94.3976	0.0201081
94.4578	0.0312432
94.5181	0.00897297
94.5783	-0.00772973
94.6386	-0.00216216
94.6988	0.0256757
94.759	-0.00216216
94.8193	0.00897297
94.8795	-0.00772973
94.9398	0.0256757
95	0.0201081
95.0602	-0.00216216
95.1205	-0.00216216
95.1807	0.00897297
95.241	0.00340541
95.3012	-0.00216216
95.3614	-0.00216216
95.4217	0.00340541
95.4819	0.00897297
95.5422	0.00340541
95.6024	-0.00772973
95.6627	0.0256757
95.7229	0.00340541
95.7831	0.0201081
95.8434	-0.0132973
95.9036	0.0757838
95.9639	0.0201081
96.0241	0.159297
96.0843	0.15373
96.1446	0.125892
96.2048	0.331892
96.2651	0.0702162
96.3253	0.0702162
96.3855	0.0256757
96.4458	0.0256757
96.506	0.0145405
96.5663	0.00340541
96.6265	-0.00772973
96.6867	0.00897297
96.747	-0.0188649
96.8072	-0.00216216
96.8675	0.0201081
96.9277	0.00897297
96.988	-0.00772973
97.0482	0.0312432
97.1084	0.0256757
97.1687	0.0145405
97.2289	0.0145405
97.2892	-0.00216216
97.3494	0.0312432
97.4096	-0.00216216
97.4699	0.00340541
97.5301	-0.00216216
97.5904	0.0145405
97.6506	0.00897297
97.7108	0.0201081
97.7711	-0.00216216
97.8313	0.0201081
97.8916	0.0145405
97.9518	-0.0132973
98.012	0.0145405
98.0723	0.0201081
98.1325	0.0201081
98.1928	-0.00216216
98.253	-0.00772973
98.3133	0.00340541
98.3735	0.00897297
98.4337	0.0145405
98.494	-0.00216216
98.5542	0.0145405
98.6145	0.0256757
98.6747	-0.00216216
98.7349	0.00897297
98.7952	-0.00216216
98.8554	0.0145405
98.9157	0.00340541
98.9759	0.00340541
99.0361	-0.00216216
99.0964	0.00897297
99.1566	0.0368108
99.2169	0.0813514
99.2771	0.192703
99.3373	0.287351
99.3976	0.465514
99.4578	0.604703
99.5181	0.660378
99.5783	0.576865
99.6386	0.331892
99.6988	0.326324
99.759	0.148162
99.8193	0.0813514
99.8795	0.0535135
99.9398	0.0312432
100	0.00897297
100.06	0.00897297
100.12	0.00897297
100.181	-0.00772973
100.241	0.0256757
100.301	0.0423784
100.361	0.00340541
100.422	0.0256757
100.482	0.00897297
100.542	0.0256757
100.602	0.0256757
100.663	0.0256757
100.723	0.0145405
100.783	0.0312432
100.843	0.0423784
100.904	0.0312432
100.964	-0.00216216
101.024	0.0256757
101.084	0.0256757
101.145	0.0201081
101.205	0.0145405
101.265	0.0201081
101.325	0.0145405
101.386	0.00340541
101.446	-0.00216216
101.506	-0.00772973
101.566	0.0145405
101.627	0.00897297
101.687	-0.00772973
101.747	0.0256757
101.807	0.0201081
101.867	0.00897297
101.928	0.0201081
101.988	0.0201081
102.048	0.0201081
102.108	0.00340541
102.169	-0.00772973
102.229	0.00340541
102.289	0.0145405
102.349	-0.00772973
102.41	-0.00772973
102.47	0.0256757
102.53	0.148162
102.59	0.181568
102.651	0.259514
102.711	0.649243
102.771	0.543459
102.831	0.532324
102.892	0.504486
102.952	0.270649
103.012	0.326324
103.072	0.131459
103.133	0.0813514
103.193	0.0479459
103.253	0.0368108
103.313	-0.00772973
103.373	0.0145405
103.434	0.0201081
103.494	0.0256757
103.554	0.0312432
103.614	0.00897297
103.675	0.00340541
103.735	0.0312432
103.795	0.0368108
103.855	0.0256757
103.916	0.0256757
103.976	0.0256757
104.036	0.0479459
104.096	0.0145405
104.157	0.0256757
104.217	0.0312432
104.277	0.0145405
104.337	0.0201081
104.398	0.00340541
104.458	0.00340541
104.518	0.0145405
104.578	0.00897297
104.639	-0.00216216
104.699	0.00897297
104.759	0.00340541
104.819	0.0201081
104.88	-0.00216216
104.94	0.0145405
105	0.00340541
105.06	0.00897297
105.12	0.00340541
105.181	0.0368108
105.241	0.0312432
105.301	0.0145405
105.361	0.00340541
105.422	0.00340541
105.482	0.0145405
105.542	-0.0132973
105.602	-0.0188649
105.663	0.0201081
105.723	-0.0132973
105.783	0.0590811
105.843	0.164865
105.904	0.214973
105.964	0.348595
106.024	0.521189
106.084	0.526757
106.145	0.387568
106.205	0.170432
106.265	0.0924865
106.325	0.0757838
106.386	0.0201081
106.446	0.0312432
106.506	-0.00772973
106.566	0.00340541
106.627	-0.00216216
106.687	0.00340541
106.747	0.0145405
106.807	0.0201081
106.867	0.0368108
106.928	0.0256757
106.988	0.0145405
107.048	-0.00772973
107.108	0.0256757
107.169	0.00897297
107.229	0.0201081
107.289	0.00897297
107.349	0.0312432
107.41	0.0256757
107.47	0.00897297
107.53	0.00340541
107.59	0.00340541
107.651	0.00897297
107.711	0.00897297
107.771	0.00897297
107.831	-0.0132973
107.892	0.0145405
107.952	0.00340541
108.012	-0.00772973
108.072	-0.00772973
108.133	0.00340541
108.193	-0.00216216
108.253	0.0145405
108.313	-0.0132973
108.373	0.00340541
108.434	-0.00772973
108.494	-0.00216216
108.554	0.00340541
108.614	0.0256757
108.675	0.0256757
108.735	0.0145405
108.795	0.00897297
108.855	0.0145405
108.916	-0.00216216
108.976	0.00897297
109.036	-0.0132973
109.096	0.0813514
109.157	0.181568
109.217	0.214973
109.277	0.409838
109.337	0.543459
109.398	0.504486
109.458	0.35973
109.518	0.148162
109.578	0.0924865
109.639	0.0590811
109.699	0.0312432
109.759	0.00340541
109.819	0.0145405
109.88	0.00340541
109.94	-0.0244324
110	0.0145405
110.06	-0.00772973
110.12	0.00340541
110.181	0.0145405
110.241	0.0201081
110.301	0.00340541
110.361	-0.00216216
110.422	0.0145405
110.482	0.0201081
110.542	-0.00772973
110.602	0.0201081
110.663	-0.00216216
110.723	0.00340541
110.783	0.0256757
110.843	0.00897297
110.904	-0.00216216
110.964	0.00340541
111.024	0.0312432
111.084	0.00897297
111.145	-0.00772973
111.205	0.00897297
111.265	0.00340541
111.325	0.0145405
111.386	-0.0188649
111.446	0.0145405
111.506	0.00340541
111.566	0.0368108
111.627	-0.00216216
111.687	-0.00772973
111.747	-0.00772973
111.807	0.0312432
111.867	-0.00216216
111.928	-0.00772973
111.988	-0.00216216
112.048	0.0256757
112.108	0.00897297
112.169	-0.0188649
112.229	-0.00772973
112.289	-0.00216216
112.349	-0.00772973
112.41	-0.00216216
112.47	0.164865
112.53	0.181568
112.59	0.226108
112.651	0.576865
112.711	0.532324
112.771	0.40427
112.831	0.253946
112.892	0.120324
112.952	0.0869189
113.012	0.0535135
113.072	0.0312432
113.133	0.0145405
113.193	-0.00772973
113.253	0.00340541
113.313	0.00340541
113.373	0.0312432
113.434	0.0256757
113.494	0.0145405
113.554	0.00897297
113.614	0.00340541
113.675	0.00340541
113.735	0.0145405
113.795	0.00340541
113.855	-0.00216216
113.916	0.00340541
113.976	0.0256757
114.036	0.0201081
114.096	0.00897297
114.157	-0.00216216
114.217	0.0145405
114.277	0.00897297
114.337	0.0201081
114.398	-0.00216216
114.458	0.00340541
114.518	0.0145405
114.578	-0.00772973
114.639	-0.0132973
114.699	-0.00216216
114.759	0.00340541
114.819	0.00897297
114.88	-0.00216216
114.94	-0.00216216
115	0.00340541
115.06	-0.0188649
115.12	0.00897297
115.181	0.0145405
115.241	0.00340541
115.301	0.00897297
115.361	0.00897297
115.422	0.0201081
115.482	-0.00772973
115.542	-0.00772973
115.602	-0.0132973
115.663	-0.00216216
115.723	0.0145405
115.783	0.0535135
115.843	0.159297
115.904	0.220541
115.964	0.265081
116.024	0.510054
116.084	0.526757
116.145	0.304054
116.205	0.148162
116.265	0.0646486
116.325	0.0368108
116.386	0.0368108
116.446	0.0201081
116.506	0.00340541
116.566	0.00897297
116.627	0.00897297
116.687	-0.00216216
116.747	0.0145405
116.807	-0.00216216
116.867	0.00340541
116.928	-0.00216216
116.988	-0.00216216
117.048	0.0145405
117.108	0.00340541
117.169	0.00897297
117.229	-0.00216216
117.289	-0.0132973
117.349	0.0145405
117.41	0.00340541
117.47	0.0368108
117.53	0.00897297
117.59	-0.00216216
117.651	0.00340541
117.711	-0.0132973
117.771	-0.00216216
117.831	0.00897297
117.892	-0.00216216
117.952	-0.0132973
118.012	0.00897297
118.072	0.00340541
118.133	-0.0132973
118.193	0.00897297
118.253	-0.00772973
118.313	0.00897297
118.373	0.0201081
118.434	0.00897297
118.494	-0.00216216
118.554	-0.00216216
118.614	-0.00216216
118.675	0.00340541
118.735	-0.00216216
118.795	-0.0188649
118.855	0.00897297
118.916	0.00897297
118.976	0.00897297
119.036	0.00340541
119.096	0.0646486
119.157	0.142595
119.217	0.220541
119.277	0.343027
119.337	0.459946
119.398	0.576865
119.458	0.515622
119.518	0.192703
119.578	0.103622
119.639	0.0702162
119.699	0.0590811
119.759	0.0145405
119.819	0.0145405
119.88	-0.00216216
119.94	-0.00772973
120	-0.00216216
120.06	-0.00772973
120.12	0.0201081
120.181	0.00897297
120.241	-0.00216216
120.301	0.0145405
120.361	0.00340541
120.422	0.0145405
120.482	0.00340541
[truncated: 5,560 more rows]

## Sheet: Supplementary Fig4(c)
0.060241	0.482398
0.120482	0.488983
0.180723	0.479646
0.240964	0.459037
0.301205	0.465241
0.361446	0.492188
0.421687	0.498503
0.481928	0.491929
0.542169	0.504923
0.60241	0.482233
0.662651	0.487848
0.722892	0.489683
0.783133	0.490147
0.843373	0.480522
0.903614	0.459955
0.963855	0.490218
1.0241	0.46353
1.08434	0.473196
1.14458	0.497091
1.20482	0.504253
1.26506	0.478441
1.3253	0.477153
1.38554	0.484056
1.44578	0.46995
1.50602	0.484808
1.56627	0.491723
1.62651	0.481727
1.68675	0.496927
1.74699	0.505964
1.80723	0.489218
1.86747	0.496256
1.92771	0.47573
1.98795	0.48552
2.04819	0.489259
2.10843	0.482727
2.16867	0.465199
2.22892	0.52582
2.28916	0.480522
2.3494	0.515207
2.40964	0.508416
2.46988	0.483603
2.53012	0.502924
2.59036	0.468157
2.6506	0.514002
2.71084	0.485396
2.77108	0.487601
2.83133	0.513208
2.89157	0.495257
2.95181	0.488601
3.01205	0.467992
3.07229	0.491517
3.13253	0.461748
3.19277	0.494763
3.25301	0.469156
3.31325	0.497638
3.37349	0.486819
3.43373	0.475113
3.49398	0.477318
3.55422	0.487643
3.61446	0.484562
3.6747	0.479687
3.73494	0.486478
3.79518	0.503718
3.85542	0.482439
3.91566	0.484109
3.9759	0.473031
4.03614	0.478235
4.09639	0.473072
4.15663	0.471361
4.21687	0.474907
4.27711	0.494052
4.33735	0.477359
4.39759	0.500637
4.45783	0.484808
4.51807	0.477647
4.57831	0.512373
4.63855	0.482727
4.6988	0.500472
4.75904	0.500472
4.81928	0.477318
4.87952	0.476112
4.93976	0.477606
5	0.482521
5.06024	0.455286
5.12048	0.477235
5.18072	0.479099
5.24096	0.487684
5.3012	0.499967
5.36145	0.462201
5.42169	0.50076
5.48193	0.500131
5.54217	0.477276
5.60241	0.497174
5.66265	0.500172
5.72289	0.476783
5.78313	0.482233
5.84337	0.460202
5.90361	0.480193
5.96386	0.485685
6.0241	0.494516
6.08434	0.479234
6.14458	0.482315
6.20482	0.487519
6.26506	0.469744
6.3253	0.481316
6.38554	0.513167
6.44578	0.480563
6.50602	0.481016
6.56627	0.48081
6.62651	0.492011
6.68675	0.486972
6.74699	0.486561
6.80723	0.44559
6.86747	0.470115
6.92771	0.481275
6.98795	0.489436
7.04819	0.499884
7.10843	0.4774
7.16867	0.490641
7.22892	0.484397
7.28916	0.475236
7.3494	0.464364
7.40964	0.494516
7.46988	0.495598
7.53012	0.480016
7.59036	0.491217
7.6506	0.47065
7.71084	0.49401
7.77108	0.465693
7.83133	0.472814
7.89157	0.476153
7.95181	0.474484
8.01205	0.48923
8.07229	0.477565
8.13253	0.46791
8.19277	0.473484
8.25301	0.478358
8.31325	0.461489
8.37349	0.475648
8.43373	0.509333
8.49398	0.453546
8.55422	0.495175
8.61446	0.478605
8.6747	0.466405
8.73494	0.491929
8.79518	0.482604
8.85542	0.477318
8.91566	0.492805
8.9759	0.487684
9.03614	0.482521
9.09639	0.481398
9.15663	0.484397
9.21687	0.470444
9.27711	0.477318
9.33735	0.478358
9.39759	0.471073
9.45783	0.479358
9.51807	0.477906
9.57831	0.464952
9.63855	0.509715
9.6988	0.467992
9.75904	0.468992
9.81928	0.48552
9.87952	0.483027
9.93976	0.496186
10	0.497227
10.0602	0.463118
10.1205	0.470321
10.1807	0.477688
10.241	0.484644
10.3012	0.473813
10.3614	0.44696
10.4217	0.484232
10.4819	0.486314
10.5422	0.479358
10.6024	0.469156
10.6627	0.489189
10.7229	0.48756
10.7831	0.513455
10.8434	0.468198
10.9036	0.487137
10.9639	0.471444
11.0241	0.46457
11.0843	0.461695
11.1446	0.477359
11.2048	0.47269
11.2651	0.493475
11.3253	0.474731
11.3855	0.455039
11.4458	0.482521
11.506	0.493516
11.5663	0.461913
11.6265	0.47807
11.6867	0.468322
11.747	0.467445
11.8072	0.449671
11.8675	0.470362
11.9277	0.475113
11.988	0.448618
12.0482	0.512455
12.1084	0.457121
12.1687	0.461325
12.2289	0.484397
12.2892	0.470074
12.3494	0.471826
12.4096	0.458996
12.4699	0.485849
12.5301	0.500131
12.5904	0.483274
12.6506	0.472155
12.7108	0.460202
12.7711	0.46587
12.8313	0.463294
12.8916	0.494434
12.9518	0.486149
13.012	0.478276
13.0723	0.478153
13.1325	0.488683
13.1928	0.487684
13.253	0.466405
13.3133	0.497597
13.3735	0.462994
13.4337	0.491888
13.494	0.489765
13.5542	0.477318
13.6145	0.470485
13.6747	0.483315
13.7349	0.46965
13.7952	0.468404
13.8554	0.471949
13.9157	0.490518
13.9759	0.479399
14.0361	0.470197
14.0964	0.475783
14.1566	0.456709
14.2169	0.483356
14.2771	0.488231
14.3373	0.484356
14.3976	0.482233
14.4578	0.465199
14.5181	0.475318
14.5783	0.458914
14.6386	0.461489
14.6988	0.474607
14.759	0.459037
14.8193	0.482604
14.8795	0.491517
14.9398	0.490394
15	0.487848
15.0602	0.492217
15.1205	0.482562
15.1807	0.46116
15.241	0.487807
15.3012	0.506799
15.3614	0.493928
15.4217	0.477523
15.4819	0.471444
15.5422	0.46891
15.6024	0.466775
15.6627	0.486355
15.7229	0.470197
15.7831	0.473566
15.8434	0.469909
15.9036	0.470867
15.9639	0.483809
16.0241	0.47944
16.0843	0.486766
16.1446	0.495721
16.2048	0.482233
16.2651	0.487807
16.3253	0.452464
16.3855	0.478946
16.4458	0.484397
16.506	0.48348
16.5663	0.489395
16.6265	0.475865
16.6867	0.488066
16.747	0.485067
16.8072	0.474484
16.8675	0.466034
16.9277	0.490765
16.988	0.487231
17.0482	0.501678
17.1084	0.45879
17.1687	0.461501
17.2289	0.483974
17.2892	0.461954
17.3494	0.49939
17.4096	0.474866
17.4699	0.480234
17.5301	0.486984
17.5904	0.492599
17.6506	0.465499
17.7108	0.460954
17.7711	0.469486
17.8313	0.476824
17.8916	0.458667
17.9518	0.469033
18.012	0.464747
18.0723	0.475195
18.1325	0.387339
18.1928	0.410312
18.253	0.280186
18.3133	0.328012
18.3735	0.387016
18.4337	0.439652
18.494	0.385899
18.5542	0.43633
18.6145	0.413775
18.6747	0.458814
18.7349	0.558559
18.7952	0.610324
18.8554	0.613652
18.9157	0.631815
18.9759	0.505135
19.0361	0.499155
19.0964	0.484285
19.1566	0.469662
19.2169	0.47974
19.2771	0.485943
19.3373	0.465417
19.3976	0.493899
19.4578	0.494487
19.5181	0.481575
19.5783	0.484491
19.6386	0.484079
19.6988	0.455886
19.759	0.484779
19.8193	0.471291
19.8795	0.48278
19.9398	0.477535
20	0.490488
20.0602	0.473125
20.1205	0.494857
20.1807	0.481328
20.241	0.494898
20.3012	0.516753
20.3614	0.46958
20.4217	0.50888
20.4819	0.493516
20.5422	0.460831
20.6024	0.485861
20.6627	0.475113
20.7229	0.475906
20.7831	0.484438
20.8434	0.518217
20.9036	0.487737
20.9639	0.507099
21.0241	0.487942
21.0843	0.471826
21.1446	0.486284
21.2048	0.479781
21.2651	0.342412
21.3253	0.342712
21.3855	0.303576
21.4458	0.211381
21.506	0.225433
21.5663	0.240397
21.6265	0.233706
21.6867	0.348597
21.747	0.391684
21.8072	0.401639
21.8675	0.405855
21.9277	0.430091
21.988	0.429709
22.0482	0.51466
22.1084	0.540725
22.1687	0.63482
22.2289	0.673891
22.2892	0.626259
22.3494	0.712639
22.4096	0.714838
22.4699	0.582166
22.5301	0.550033
22.5904	0.551227
22.6506	0.487884
22.7108	0.499702
22.7711	0.484091
22.8313	0.492376
22.8916	0.46206
22.9518	0.481381
23.012	0.482803
23.0723	0.486337
23.1325	0.490829
23.1928	0.502824
23.253	0.496539
23.3133	0.493117
23.3735	0.500319
23.4337	0.494745
23.494	0.477835
23.5542	0.505946
23.6145	0.526843
23.6747	0.491788
23.7349	0.472961
23.7952	0.51185
23.8554	0.516095
23.9157	0.511932
23.9759	0.494281
24.0361	0.52746
24.0964	0.48004
24.1566	0.49932
24.2169	0.48445
24.2771	0.507522
24.3373	0.509892
24.3976	0.509892
24.4578	0.486843
24.5181	0.269461
24.5783	0.14154
24.6386	0.15547
24.6988	0.229737
24.759	0.27961
24.8193	0.342958
24.8795	0.354824
24.9398	0.38203
25	0.450041
25.0602	0.457326
25.1205	0.476935
25.1807	0.476018
25.241	0.49949
25.3012	0.486467
25.3614	0.457026
25.4217	0.492464
25.4819	0.4646
25.5422	0.545711
25.6024	0.509927
25.6627	0.674761
25.7229	0.763093
25.7831	0.644827
25.8434	0.695593
25.9036	0.721729
25.9639	0.575099
26.0241	0.541049
26.0843	0.536451
26.1446	0.539026
26.2048	0.499755
26.2651	0.516024
26.3253	0.48609
26.3855	0.511667
26.4458	0.514613
26.506	0.506287
26.5663	0.500743
26.6265	0.50099
26.6867	0.508657
26.747	0.497744
26.8072	0.521722
26.8675	0.504112
26.9277	0.499579
26.988	0.494363
27.0482	0.530677
27.1084	0.493663
27.1687	0.512191
27.2289	0.510562
27.2892	0.520393
27.3494	0.507563
27.4096	0.506852
27.4699	0.530965
27.5301	0.533211
27.5904	0.534787
27.6506	0.51389
27.7108	0.494063
27.7711	0.420213
27.8313	0.204589
27.8916	0.0792204
27.9518	0.161114
28.012	0.311654
28.0723	0.351314
28.1325	0.382912
28.1928	0.419496
28.253	0.446019
28.3133	0.46527
28.3735	0.554496
28.4337	0.558706
28.494	0.611248
28.5542	0.568331
28.6145	0.594478
28.6747	0.5449
28.7349	0.327236
28.7952	0.301224
28.8554	0.399299
28.9157	0.387257
28.9759	0.45391
29.0361	0.531906
29.0964	0.561669
29.1566	0.652136
29.2169	0.837473
29.2771	0.768544
29.3373	0.603051
29.3976	0.587258
29.4578	0.569695
29.5181	0.564262
29.5783	0.524074
29.6386	0.525403
29.6988	0.526731
29.759	0.528566
29.8193	0.544218
29.8795	0.505658
29.9398	0.514942
30	0.528307
30.0602	0.492417
30.1205	0.512396
30.1807	0.507563
30.241	0.535839
30.3012	0.53484
30.3614	0.53347
30.4217	0.486625
30.4819	0.504565
30.5422	0.531182
30.6024	0.501278
30.6627	0.50166
30.7229	0.535087
30.7831	0.51897
30.8434	0.512685
30.9036	0.495692
30.9639	0.491323
31.0241	0.50614
31.0843	0.441298
31.1446	0.1665
31.2048	0.0409136
31.2651	0.21903
31.3253	0.340583
31.3855	0.379848
31.4458	0.381677
31.506	0.494434
31.5663	0.512355
31.6265	0.676407
31.6867	0.745295
31.747	0.692947
31.8072	0.661849
31.8675	0.68214
31.9277	0.60054
31.988	0.62229
32.0482	0.388639
32.1084	0.400757
32.1687	0.370741
32.2289	0.124618
32.2892	0.152224
32.3494	0.331258
32.4096	0.417385
32.4699	0.428468
32.5301	0.620685
32.5904	0.707576
32.6506	0.661049
32.7108	0.712568
32.7711	0.718495
32.8313	0.574181
32.8916	0.545376
32.9518	0.556718
33.012	0.551091
33.0723	0.533264
33.1325	0.529842
33.1928	0.531676
33.253	0.518805
33.3133	0.515148
33.3735	0.513355
33.4337	0.514643
33.494	0.531212
33.5542	0.510438
33.6145	0.516642
33.6747	0.526214
33.7349	0.504359
33.7952	0.513026
33.8554	0.51723
33.9157	0.515395
33.9759	0.549204
34.0361	0.497485
34.0964	0.505058
34.1566	0.51663
34.2169	0.506675
34.2771	0.540237
34.3373	0.480234
34.3976	0.497679
34.4578	0.25368
34.5181	-0.0524516
34.5783	0.0850649
34.6386	0.321732
34.6988	0.367883
34.759	0.455551
34.8193	0.520828
34.8795	0.720371
34.9398	0.883282
35	0.75609
35.0602	0.603839
35.1205	0.583977
35.1807	0.527743
35.241	0.514149
35.3012	0.512302
35.3614	0.522545
35.4217	0.539538
35.4819	0.521052
35.5422	0.27032
35.6024	0.217213
35.6627	0.301594
35.7229	0.197522
35.7831	0.183187
35.8434	0.323884
35.9036	0.462412
35.9639	0.517312
36.0241	0.618186
36.0843	0.845875
36.1446	0.783714
36.2048	0.617756
36.2651	0.578509
36.3253	0.552156
36.3855	0.57945
36.4458	0.556707
36.506	0.542248
36.5663	0.521175
36.6265	0.527337
36.6867	0.510344
36.747	0.528337
36.8072	0.522339
36.8675	0.52238
36.9277	0.502812
36.988	0.485696
37.0482	0.500143
37.1084	0.519558
37.1687	0.507016
37.2289	0.504235
37.2892	0.49932
37.3494	0.515054
37.4096	0.513931
37.4699	0.466828
37.5301	0.508798
37.5904	0.499555
37.6506	0.500472
37.7108	0.496474
37.7711	0.471943
37.8313	0.200068
37.8916	-0.0239582
37.9518	0.147873
38.012	0.338643
38.0723	0.417438
38.1325	0.67796
38.1928	0.85303
38.253	0.764645
38.3133	0.620555
38.3735	0.584618
38.4337	0.553514
38.494	0.556777
38.5542	0.505211
38.6145	0.505211
38.6747	0.523792
38.7349	0.496556
38.7952	0.521751
38.8554	0.513178
38.9157	0.471256
38.9759	0.240903
39.0361	0.00856296
39.0964	0.150913
39.1566	0.332739
39.2169	0.341001
39.2771	0.373845
39.3373	0.408389
39.3976	0.601946
39.4578	0.700938
39.5181	0.658415
39.5783	0.779756
39.6386	0.77781
39.6988	0.602757
39.759	0.574064
39.8193	0.551844
39.8795	0.536263
39.9398	0.500155
40	0.51997
40.0602	0.524967
40.1205	0.492487
40.1807	0.531923
40.241	0.505264
40.3012	0.492064
40.3614	0.487037
40.4217	0.489077
40.4819	0.514478
40.5422	0.510233
40.6024	0.505564
40.6627	0.550286
40.7229	0.552532
40.7831	0.538373
40.8434	0.531747
40.9036	0.525544
40.9639	0.520587
41.0241	0.542278
41.0843	0.486184
41.1446	0.392125
41.2048	0.17963
41.2651	0.0549075
41.3253	0.219359
41.3855	0.33341
41.4458	0.584612
41.506	0.85353
41.5663	0.756561
41.6265	0.646979
41.6867	0.57755
41.747	0.566685
41.8072	0.548257
41.8675	0.530253
41.9277	0.519629
41.988	0.520205
42.0482	0.513467
42.1084	0.506182
42.1687	0.540878
42.2289	0.327465
42.2892	0.0352455
42.3494	0.120932
42.4096	0.322697
42.4699	0.345881
42.5301	0.366331
42.5904	0.393354
42.6506	0.429844
42.7108	0.444344
42.7711	0.520622
42.8313	0.54991
42.8916	0.693071
42.9518	0.912481
43.012	0.840677
43.0723	0.642693
43.1325	0.606497
43.1928	0.595002
43.253	0.558429
43.3133	0.546217
43.3735	0.517353
43.4337	0.503359
43.494	0.51289
43.5542	0.534375
43.6145	0.536086
43.6747	0.510356
43.7349	0.491952
43.7952	0.537674
43.8554	0.505905
43.9157	0.524885
43.9759	0.52776
44.0361	0.537386
44.0964	0.537209
44.1566	0.540661
44.2169	0.522092
44.2771	0.544741
44.3373	0.519382
44.3976	0.520546
44.4578	0.429227
44.5181	0.400375
44.5783	0.265704
44.6386	0.0421718
44.6988	0.174667
44.759	0.322632
44.8193	0.63088
44.8795	0.715508
44.9398	0.62533
45	0.687391
45.0602	0.720265
45.1205	0.56679
45.1807	0.556471
45.241	0.550162
45.3012	0.551532
45.3614	0.507728
45.4217	0.506123
45.4819	0.338149
45.5422	0.100882
45.6024	0.144992
45.6627	0.2883
45.7229	0.319851
45.7831	0.388268
45.8434	0.4092
45.9036	0.451358
45.9639	0.453493
46.0241	0.446331
46.0843	0.48756
46.1446	0.491176
46.2048	0.578985
46.2651	0.779568
46.3253	0.928268
46.3855	0.789041
46.4458	0.634026
46.506	0.604786
46.5663	0.579691
46.6265	0.57367
46.6867	0.528772
46.747	0.523309
46.8072	0.534716
46.8675	0.532305
46.9277	0.525597
46.988	0.51419
47.0482	0.534975
47.1084	0.523145
47.1687	0.518735
47.2289	0.522104
47.2892	0.512232
47.3494	0.51927
47.4096	0.517394
47.4699	0.51389
47.5301	0.528584
47.5904	0.494022
47.6506	0.508974
47.7108	0.524585
47.7711	0.520763
47.8313	0.481516
47.8916	0.514272
47.9518	0.30397
48.012	-0.0118399
48.0723	0.128881
48.1325	0.329453
48.1928	0.443673
48.253	0.462395
48.3133	0.615163
48.3735	0.718942
48.4337	0.659785
48.494	0.622207
48.5542	0.628916
48.6145	0.4361
48.6747	0.419272
48.7349	0.367107
48.7952	0.24152
48.8554	0.226303
48.9157	0.344446
48.9759	0.364349
49.0361	0.408612
49.0964	0.443803
49.1566	0.440187
49.2169	0.494657
49.2771	0.454522
49.3373	0.452605
49.3976	0.467845
49.4578	0.48492
49.5181	0.530048
49.5783	0.662602
49.6386	0.816388
49.6988	0.856705
49.759	0.709275
49.8193	0.624048
49.8795	0.586864
49.9398	0.564439
50	0.54764
50.0602	0.518982
50.1205	0.515107
50.1807	0.544876
50.241	0.514901
50.3012	0.520857
50.3614	0.510862
50.4217	0.531224
50.4819	0.530389
50.5422	0.549422
50.6024	0.53247
50.6627	0.529389
50.7229	0.519352
50.7831	0.513108
50.8434	0.524009
50.9036	0.538838
50.9639	0.512973
51.0241	0.504318
51.0843	0.496774
51.1446	0.507346
51.2048	0.495433
51.2651	0.535157
51.3253	0.25398
51.3855	0.0786912
51.4458	0.264751
51.506	0.248835
51.5663	0.276517
51.6265	0.360704
51.6867	0.494675
51.747	0.500631
51.8072	0.53708
51.8675	0.513443
51.9277	0.394072
51.988	0.373992
52.0482	0.424993
52.1084	0.413051
52.1687	0.48121
52.2289	0.449018
52.2892	0.49441
52.3494	0.471185
52.4096	0.49371
52.4699	0.534081
52.5301	0.529877
52.5904	0.478623
52.6506	0.475283
52.7108	0.497274
52.7711	0.509915
52.8313	0.494116
52.8916	0.641446
52.9518	0.832257
53.012	0.876203
53.0723	0.747888
53.1325	0.621308
53.1928	0.586247
53.253	0.591468
53.3133	0.544859
53.3735	0.558088
53.4337	0.550462
53.494	0.539685
53.5542	0.542848
53.6145	0.528319
53.6747	0.536933
53.7349	0.530524
53.7952	0.516953
53.8554	0.532223
53.9157	0.533634
53.9759	0.539632
54.0361	0.533017
54.0964	0.527308
54.1566	0.525761
54.2169	0.523433
54.2771	0.522392
54.3373	0.502565
54.3976	0.523844
54.4578	0.497526
54.5181	0.502636
54.5783	0.531706
54.6386	0.552573
54.6988	0.401315
54.759	0.400298
54.8193	0.299048
54.8795	0.21766
54.9398	0.275882
55	0.281938
55.0602	0.294056
55.1205	0.350502
55.1807	0.365766
55.241	0.411511
55.3012	0.44121
55.3614	0.465158
55.4217	0.472579
55.4819	0.536021
55.5422	0.505006
55.6024	0.502901
55.6627	0.517141
55.7229	0.703507
55.7831	0.640094
55.8434	0.572747
55.9036	0.460695
55.9639	0.340107
56.0241	0.332081
56.0843	0.479699
56.1446	0.508416
56.2048	0.612512
56.2651	0.819345
56.3253	0.87271
56.3855	0.756678
56.4458	0.623348
56.506	0.595748
56.5663	0.560822
56.6265	0.569342
56.6867	0.552297
56.747	0.557665
56.8072	0.526731
56.8675	0.520569
56.9277	0.532182
56.988	0.533017
57.0482	0.542548
57.1084	0.541384
57.1687	0.562486
57.2289	0.552326
57.2892	0.555654
57.3494	0.523968
57.4096	0.532388
57.4699	0.537374
57.5301	0.514848
57.5904	0.533922
57.6506	0.532417
57.7108	0.57143
57.7711	0.526214
57.8313	0.53895
57.8916	0.528131
57.9518	0.525955
58.012	0.543401
58.0723	0.518876
58.1325	0.52104
58.1928	0.426628
58.253	0.446831
58.3133	0.375021
58.3735	0.385075
58.4337	0.380036
58.494	0.315953
58.5542	0.342035
58.6145	0.389244
58.6747	0.386251
58.7349	0.429985
58.7952	0.409565
58.8554	0.592426
58.9157	0.538385
58.9759	0.547017
59.0361	0.713197
59.0964	0.789094
59.1566	0.545459
59.2169	0.547669
59.2771	0.303099
59.3373	0.0622102
59.3976	0.184228
59.4578	0.354583
59.5181	0.536098
59.5783	0.737116
59.6386	0.801041
59.6988	0.71475
59.759	0.649995
59.8193	0.589234
59.8795	0.591456
59.9398	0.577233
60	0.557024
60.0602	0.525461
60.1205	0.529295
60.1807	0.549286
60.241	0.49865
60.3012	0.527719
60.3614	0.515136
60.4217	0.533952
60.4819	0.501936
60.5422	0.509962
60.6024	0.530036
60.6627	0.518547
60.7229	0.501307
60.7831	0.498638
60.8434	0.520422
60.9036	0.498391
60.9639	0.514672
61.0241	0.502224
61.0843	0.504512
61.1446	0.532911
61.2048	0.507469
61.2651	0.502595
61.3253	0.5312
61.3855	0.524491
61.4458	0.512961
61.506	0.518411
61.5663	0.486149
61.6265	0.498679
61.6867	0.518041
61.747	0.514043
61.8072	0.498444
61.8675	0.507058
61.9277	0.482321
61.988	0.519846
62.0482	0.473802
62.1084	0.517571
62.1687	0.590515
62.2289	0.580726
62.2892	0.519834
62.3494	0.521534
62.4096	0.517918
62.4699	0.5038
62.5301	0.493516
62.5904	0.527419
62.6506	0.242643
62.7108	-0.0175727
62.7711	0.125735
62.8313	0.299842
62.8916	0.577209
62.9518	0.861974
63.012	0.788223
63.0723	0.604862
63.1325	0.560546
63.1928	0.563221
63.253	0.569895
63.3133	0.568719
63.3735	0.535569
63.4337	0.505088
63.494	0.509333
63.5542	0.514454
63.6145	0.525873
63.6747	0.51459
63.7349	0.496433
63.7952	0.52141
63.8554	0.500843
63.9157	0.512291
63.9759	0.514043
64.0361	0.516918
64.0964	0.509045
64.1566	0.506129
64.2169	0.510003
64.2771	0.522286
64.3373	0.531653
64.3976	0.524862
64.4578	0.508034
64.5181	0.498132
64.5783	0.492517
64.6386	0.48348
64.6988	0.518835
64.759	0.501925
64.8193	0.501295
64.8795	0.507087
64.9398	0.500637
65	0.51429
65.0602	0.488519
65.1205	0.495804
65.1807	0.495175
65.241	0.479317
65.3012	0.499596
65.3614	0.489518
65.4217	0.497938
65.4819	0.499255
65.5422	0.525861
65.6024	0.485932
65.6627	0.508128
65.7229	0.511291
65.7831	0.507457
65.8434	0.469486
65.9036	0.479305
65.9639	0.504753
66.0241	0.218295
66.0843	-0.0347888
66.1446	0.116287
66.2048	0.421518
66.2651	0.725092
66.3253	0.846181
66.3855	0.686138
66.4458	0.572212
66.506	0.505929
66.5663	0.55342
66.6265	0.534993
66.6867	0.494134
66.747	0.535063
66.8072	0.512796
66.8675	0.489395
66.9277	0.540278
66.988	0.511509
67.0482	0.494269
67.1084	0.476318
67.1687	0.506458
67.2289	0.516712
67.2892	0.496721
67.3494	0.519876
67.4096	0.49364
67.4699	0.488189
67.5301	0.471991
67.5904	0.486655
67.6506	0.502636
67.7108	0.487766
67.7711	0.515207
67.8313	0.514754
67.8916	0.502048
67.9518	0.507334
68.012	0.496474
68.0723	0.515877
68.1325	0.479317
68.1928	0.477194
68.253	0.494434
68.3133	0.500802
68.3735	0.493928
68.4337	0.485191
68.494	0.473772
68.5542	0.470609
68.6145	0.486561
68.6747	0.506675
68.7349	0.501966
68.7952	0.500802
68.8554	0.478864
68.9157	0.511961
68.9759	0.473649
69.0361	0.490383
69.0964	0.498802
69.1566	0.483768
69.2169	0.488095
69.2771	0.472108
69.3373	0.338478
69.3976	0.0258907
69.4578	0.0466993
69.5181	0.365325
69.5783	0.472596
69.6386	0.613464
69.6988	0.80962
69.759	0.755408
69.8193	0.587752
69.8795	0.560646
69.9398	0.528813
70	0.504441
70.0602	0.504512
70.1205	0.514795
70.1807	0.50517
70.241	0.500719
70.3012	0.497021
70.3614	0.506387
70.4217	0.494981
70.4819	0.508428
70.5422	0.487684
70.6024	0.485026
70.6627	0.48415
70.7229	0.493558
70.7831	0.466828
70.8434	0.496309
70.9036	0.495145
70.9639	0.476947
71.0241	0.483274
71.0843	0.496433
71.1446	0.488766
71.2048	0.488519
71.2651	0.497268
71.3253	0.498103
71.3855	0.493969
71.4458	0.467157
71.506	0.526449
71.5663	0.474237
71.6265	0.490559
71.6867	0.457038
71.747	0.4774
71.8072	0.467116
71.8675	0.473114
71.9277	0.487807
71.988	0.492311
72.0482	0.498608
72.1084	0.468033
72.1687	0.520587
72.2289	0.499596
72.2892	0.510374
72.3494	0.490218
72.4096	0.501419
72.4699	0.495216
72.5301	0.496556
72.5904	0.498214
72.6506	0.334486
72.7108	0.142422
72.7711	0.138865
72.8313	0.170534
72.8916	0.315194
72.9518	0.372269
73.012	0.625053
73.0723	0.837731
73.1325	0.775735
73.1928	0.580502
73.253	0.592779
73.3133	0.53715
73.3735	0.523803
73.4337	0.496351
73.494	0.512879
73.5542	0.50851
73.6145	0.498597
73.6747	0.50343
73.7349	0.489024
73.7952	0.485861
73.8554	0.497021
73.9157	0.486231
73.9759	0.499349
74.0361	0.507181
74.0964	0.502142
74.1566	0.503265
74.2169	0.495692
74.2771	0.478411
74.3373	0.5054
74.3976	0.486737
74.4578	0.511973
74.5181	0.471744
74.5783	0.499555
74.6386	0.484315
74.6988	0.498608
74.759	0.490024
74.8193	0.495898
74.8795	0.494393
74.9398	0.492558
75	0.471403
75.0602	0.499596
75.1205	0.504676
75.1807	0.48756
75.241	0.487396
75.3012	0.498391
75.3614	0.492981
75.4217	0.513508
75.4819	0.478194
75.5422	0.504841
75.6024	0.510838
75.6627	0.493093
75.7229	0.506005
75.7831	0.505799
75.8434	0.513949
75.9036	0.485685
75.9639	0.491012
76.0241	0.334774
76.0843	0.15965
76.1446	0.150354
76.2048	0.188732
76.2651	0.271619
76.3253	0.36683
76.3855	0.599794
76.4458	0.766045
76.506	0.689978
76.5663	0.692994
76.6265	0.664524
76.6867	0.567314
76.747	0.542889
76.8072	0.511138
76.8675	0.509345
76.9277	0.502554
76.988	0.504894
77.0482	0.508181
77.1084	0.508345
77.1687	0.486367
77.2289	0.513972
77.2892	0.519587
77.3494	0.49735
77.4096	0.506346
77.4699	0.493405
77.5301	0.465582
77.5904	0.474001
77.6506	0.486325
77.7108	0.474331
77.7711	0.485943
77.8313	0.499773
77.8916	0.50106
77.9518	0.530542
78.012	0.503347
78.0723	0.515877
78.1325	0.492146
78.1928	0.489477
78.253	0.500266
78.3133	0.49431
78.3735	0.468075
78.4337	0.49127
78.494	0.476277
78.5542	0.477071
78.6145	0.474031
78.6747	0.495145
78.7349	0.496186
78.7952	0.490818
78.8554	0.516589
78.9157	0.495186
78.9759	0.490271
79.0361	0.488601
79.0964	0.501472
79.1566	0.490353
79.2169	0.495051
79.2771	0.482974
79.3373	0.483768
79.3976	0.357887
79.4578	0.150995
79.5181	0.124007
79.5783	0.199891
79.6386	0.282996
79.6988	0.355177
79.759	0.517882
79.8193	0.680676
79.8795	0.71054
79.9398	0.767138
80	0.676666
80.0602	0.557712
80.1205	0.527031
80.1807	0.526349
80.241	0.517629
80.3012	0.507593
80.3614	0.503389
80.4217	0.526296
80.4819	0.544577
80.5422	0.52505
80.6024	0.473249
80.6627	0.507934
80.7229	0.478041
80.7831	0.497897
80.8434	0.50069
80.9036	0.495075
80.9639	0.518805
81.0241	0.509345
81.0843	0.510521
81.1446	0.504018
81.2048	0.513302
81.2651	0.512467
81.3253	0.485573
81.3855	0.507387
81.4458	0.478699
81.506	0.502718
81.5663	0.489354
81.6265	0.504759
81.6867	0.488148
81.747	0.498226
81.8072	0.49227
81.8675	0.499226
81.9277	0.486696
81.988	0.470867
82.0482	0.498597
82.1084	0.48482
82.1687	0.487107
82.2289	0.49698
82.2892	0.504553
82.3494	0.486273
82.4096	0.516207
82.4699	0.495433
82.5301	0.492311
82.5904	0.513126
82.6506	0.499843
82.7108	0.498091
82.7711	0.321409
82.8313	0.257161
82.8916	0.226603
82.9518	0.137718
83.012	0.216837
83.0723	0.311678
83.1325	0.490829
83.1928	0.729255
83.253	0.78005
83.3133	0.701732
83.3735	0.623213
83.4337	0.569695
83.494	0.51616
83.5542	0.515095
83.6145	0.50002
83.6747	0.49431
83.7349	0.522845
83.7952	0.484955
83.8554	0.494322
83.9157	0.481328
83.9759	0.504853
84.0361	0.527625
84.0964	0.492611
84.1566	0.490776
84.2169	0.486943
84.2771	0.479987
84.3373	0.477617
84.3976	0.480246
84.4578	0.479287
84.5181	0.502224
84.5783	0.476947
84.6386	0.491147
84.6988	0.492105
84.759	0.446631
84.8193	0.462748
84.8795	0.487354
84.9398	0.469909
85	0.477523
85.0602	0.511085
85.1205	0.525285
85.1807	0.465323
85.241	0.499884
85.3012	0.499432
85.3614	0.48756
85.4217	0.482768
85.4819	0.468075
85.5422	0.4909
85.6024	0.495639
85.6627	0.510509
85.7229	0.502718
85.7831	0.504676
85.8434	0.512208
85.9036	0.493763
85.9639	0.503048
86.0241	0.473484
86.0843	0.472908
86.1446	0.419484
86.2048	0.44248
86.2651	0.280192
86.3253	0.300289
86.3855	0.363238
86.4458	0.392349
86.506	0.640088
86.5663	0.681476
86.6265	0.548704
86.6867	0.530606
86.747	0.512685
86.8072	0.494857
86.8675	0.495557
86.9277	0.500431
86.988	0.481151
87.0482	0.499555
87.1084	0.474948
87.1687	0.498432
87.2289	0.497144
87.2892	0.493228
87.3494	0.494598
87.4096	0.490971
87.4699	0.485767
87.5301	0.477235
87.5904	0.480152
87.6506	0.510797
87.7108	0.470033
87.7711	0.49264
87.8313	0.473949
87.8916	0.499267
87.9518	0.489436
88.012	0.487313
88.0723	0.482274
88.1325	0.514166
88.1928	0.508087
88.253	0.501925
88.3133	0.504759
88.3735	0.48719
88.4337	0.472978
88.494	0.445878
88.5542	0.474772
88.6145	0.497967
88.6747	0.486437
88.7349	0.462118
88.7952	0.496639
88.8554	0.506717
88.9157	0.481275
88.9759	0.498226
89.0361	0.461201
89.0964	0.472484
89.1566	0.490806
89.2169	0.473566
89.2771	0.472114
89.3373	0.480646
89.3976	0.499802
89.4578	0.500049
89.5181	0.490888
89.5783	0.487354
89.6386	0.50614
89.6988	0.512755
89.759	0.480399
89.8193	0.481904
89.8795	0.482945
89.9398	0.468827
90	0.478823
90.0602	0.497844
90.1205	0.481398
90.1807	0.500555
90.241	0.47703
90.3012	0.495557
90.3614	0.489395
90.4217	0.491682
90.4819	0.485602
90.5422	0.494722
90.6024	0.492805
90.6627	0.517371
90.7229	0.47369
90.7831	0.486026
90.8434	0.499802
90.9036	0.492311
90.9639	0.466952
91.0241	0.508839
91.0843	0.481275
91.1446	0.479523
91.2048	0.505582
91.2651	0.477688
91.3253	0.482233
91.3855	0.463912
91.4458	0.512755
91.506	0.491929
91.5663	0.488313
91.6265	0.48552
91.6867	0.498885
91.747	0.510415
91.8072	0.488231
91.8675	0.480275
91.9277	0.477318
91.988	0.512373
92.0482	0.504253
92.1084	0.486602
92.1687	0.483315
92.2289	0.489477
92.2892	0.480904
92.3494	0.503965
92.4096	0.487848
92.4699	0.46791
92.5301	0.489683
92.5904	0.470033
92.6506	0.484097
92.7108	0.463912
92.7711	0.488807
92.8313	0.470867
92.8916	0.463912
92.9518	0.472608
93.012	0.456627
93.0723	0.508963
93.1325	0.487684
93.1928	0.502172
93.253	0.470197
93.3133	0.517918
93.3735	0.494722
93.4337	0.475989
93.494	0.487519
93.5542	0.481028
93.6145	0.474237
93.6747	0.497474
93.7349	0.47907
93.7952	0.47436
93.8554	0.488477
93.9157	0.526873
93.9759	0.516836
94.0361	0.515454
94.0964	0.509168
94.1566	0.493052
94.2169	0.475648
94.2771	0.503418
94.3373	0.484397
94.3976	0.492928
94.4578	0.492846
94.5181	0.495557
94.5783	0.477812
94.6386	0.462994
94.6988	0.476359
94.759	0.483274
94.8193	0.482151
94.8795	0.519164
94.9398	0.495721
95	0.471197
95.0602	0.467199
95.1205	0.487478
95.1807	0.492435
95.241	0.494763
95.3012	0.493722
95.3614	0.500049
95.4217	0.494804
95.4819	0.482892
95.5422	0.474731
95.6024	0.498597
95.6627	0.506634
95.7229	0.489518
95.7831	0.473319
95.8434	0.371552
95.9036	0.40656
95.9639	0.328541
96.0241	0.323114
96.0843	0.642134
96.1446	0.628734
96.2048	0.532411
96.2651	0.52702
96.3253	0.495063
96.3855	0.490818
96.4458	0.486602
96.506	0.479152
96.5663	0.489436
96.6265	0.503636
96.6867	0.477523
96.747	0.503295
96.8072	0.494804
96.8675	0.477988
96.9277	0.485943
96.988	0.498555
97.0482	0.493722
97.1084	0.492105
97.1687	0.469498
97.2289	0.488231
97.2892	0.489724
97.3494	0.487231
97.4096	0.494475
97.4699	0.496803
97.5301	0.511126
97.5904	0.504594
97.6506	0.499678
97.7108	0.506346
97.7711	0.501842
97.8313	0.487848
97.8916	0.465787
97.9518	0.468815
98.012	0.479523
98.0723	0.464364
98.1325	0.493146
98.1928	0.495804
98.253	0.476236
98.3133	0.458626
98.3735	0.466787
98.4337	0.503718
98.494	0.497721
98.5542	0.48348
98.6145	0.486273
98.6747	0.47503
98.7349	0.483192
98.7952	0.509633
98.8554	0.48385
98.9157	0.473237
98.9759	0.480234
99.0361	0.470074
99.0964	0.474219
99.1566	0.379884
99.2169	0.131721
99.2771	0.0561305
99.3373	0.207753
99.3976	0.518576
99.4578	0.652394
99.5181	0.640988
99.5783	0.680041
99.6386	0.667605
99.6988	0.565026
99.759	0.499249
99.8193	0.52776
99.8795	0.500596
99.9398	0.506087
100	0.494228
100.06	0.464664
100.12	0.468169
100.181	0.510097
100.241	0.500896
100.301	0.486737
100.361	0.503265
100.422	0.509016
100.482	0.512097
100.542	0.502812
100.602	0.513261
100.663	0.490941
100.723	0.475906
100.783	0.49598
100.843	0.525503
100.904	0.497021
100.964	0.48044
101.024	0.481398
101.084	0.491847
101.145	0.480152
101.205	0.484026
101.265	0.493599
101.325	0.504882
101.386	0.490559
101.446	0.494928
101.506	0.495804
101.566	0.496227
101.627	0.493228
101.687	0.462036
101.747	0.502801
101.807	0.509962
101.867	0.482986
101.928	0.493023
101.988	0.492188
102.048	0.488189
102.108	0.476606
102.169	0.493599
102.229	0.503759
102.289	0.486437
102.349	0.51596
102.41	0.502712
102.47	0.234935
102.53	-0.0222119
102.59	0.233324
102.651	0.39777
102.711	0.516177
102.771	0.610665
102.831	0.573293
102.892	0.657275
102.952	0.646603
103.012	0.561357
103.072	0.528636
103.133	0.5173
103.193	0.516042
103.253	0.496721
103.313	0.49531
103.373	0.499226
103.434	0.500266
103.494	0.492693
103.554	0.473413
103.614	0.493487
103.675	0.484573
103.735	0.476124
103.795	0.493611
103.855	0.490941
103.916	0.499226
103.976	0.474454
104.036	0.488572
104.096	0.501019
104.157	0.503677
104.217	0.505347
104.277	0.477906
104.337	0.506717
104.398	0.481275
104.458	0.515754
104.518	0.506881
104.578	0.470197
104.639	0.497803
104.699	0.498844
104.759	0.491476
104.819	0.484726
104.88	0.481398
104.94	0.464623
105	0.502007
105.06	0.498555
105.12	0.499473
105.181	0.482986
105.241	0.49598
105.301	0.489065
105.361	0.484397
105.422	0.463077
105.482	0.471073
105.542	0.469527
105.602	0.485685
105.663	0.476442
105.723	0.440563
105.783	0.150278
105.843	0.0260495
105.904	0.256243
105.964	0.636037
106.024	0.77928
106.084	0.67405
106.145	0.544647
106.205	0.533575
106.265	0.517024
106.325	0.502348
106.386	0.479111
106.446	0.490847
106.506	0.480563
106.566	0.484356
106.627	0.488354
106.687	0.49835
106.747	0.468374
106.807	0.473578
106.867	0.4777
106.928	0.509386
106.988	0.500008
107.048	0.50614
107.108	0.478741
107.169	0.478029
107.229	0.482945
107.289	0.484409
107.349	0.48074
107.41	0.4777
107.47	0.496309
107.53	0.489942
107.59	0.495927
107.651	0.46624
107.711	0.508498
107.771	0.483644
107.831	0.488519
107.892	0.510591
107.952	0.484438
108.012	0.489436
108.072	0.488724
108.133	0.498132
108.193	0.485273
108.253	0.494434
108.313	0.486396
108.373	0.495433
108.434	0.478276
108.494	0.488407
108.554	0.493393
108.614	0.475072
108.675	0.484397
108.735	0.468033
108.795	0.46724
108.855	0.480234
108.916	0.470744
108.976	0.466952
109.036	0.40118
109.096	0.154482
109.157	0.0648972
109.217	0.261447
109.277	0.665506
109.337	0.791934
109.398	0.67238
109.458	0.55085
109.518	0.517335
109.578	0.495663
109.639	0.490188
109.699	0.501719
109.759	0.491094
109.819	0.491558
109.88	0.488354
109.94	0.457626
110	0.486067
110.06	0.475948
110.12	0.500102
110.181	0.500966
110.241	0.472825
110.301	0.489983
110.361	0.475618
110.422	0.466322
110.482	0.491023
110.542	0.491023
110.602	0.490488
110.663	0.495104
110.723	0.469744
110.783	0.500925
110.843	0.48923
110.904	0.463912
110.964	0.491476
111.024	0.470403
111.084	0.494886
111.145	0.485849
111.205	0.475154
111.265	0.471526
111.325	0.485943
111.386	0.484603
111.446	0.502677
111.506	0.490682
111.566	0.453957
111.627	0.483192
111.687	0.474113
111.747	0.483027
111.807	0.49431
111.867	0.451217
111.928	0.488395
111.988	0.465911
112.048	0.473649
112.108	0.485273
112.169	0.487684
112.229	0.484232
112.289	0.499843
112.349	0.487437
112.41	0.250081
112.47	-0.0285385
112.53	0.20282
112.59	0.55439
112.651	0.690478
112.711	0.696898
112.771	0.585229
112.831	0.516224
112.892	0.526773
112.952	0.511562
113.012	0.511426
113.072	0.501801
113.133	0.513537
113.193	0.48385
113.253	0.511756
113.313	0.508551
113.373	0.480987
113.434	0.508592
113.494	0.517712
113.554	0.516506
113.614	0.492229
113.675	0.485108
113.735	0.504129
113.795	0.475742
113.855	0.47366
113.916	0.497844
113.976	0.484068
114.036	0.492517
114.096	0.486355
114.157	0.495516
114.217	0.503006
114.277	0.487478
114.337	0.472484
114.398	0.491382
114.458	0.483509
114.518	0.484644
114.578	0.486643
114.639	0.483644
114.699	0.476647
114.759	0.488807
114.819	0.481439
114.88	0.482645
114.94	0.495721
115	0.474125
115.06	0.49972
115.12	0.460666
115.181	0.487396
115.241	0.478564
115.301	0.473484
115.361	0.49909
115.422	0.476894
115.482	0.483685
115.542	0.458079
115.602	0.473361
115.663	0.489889
115.723	0.480363
115.783	0.172121
115.843	-0.0365409
115.904	0.286736
115.964	0.708082
116.024	0.75368
116.084	0.601028
116.145	0.539555
116.205	0.512573
116.265	0.496909
116.325	0.487901
116.386	0.464117
116.446	0.464611
116.506	0.498173
116.566	0.514837
116.627	0.512549
116.687	0.494639
116.747	0.508963
116.807	0.481481
116.867	0.507416
116.928	0.494722
116.988	0.466487
117.048	0.488477
117.108	0.486231
117.169	0.489683
117.229	0.506552
117.289	0.474237
117.349	0.489065
117.41	0.477565
117.47	0.493093
117.53	0.494845
117.59	0.515495
117.651	0.479523
117.711	0.477565
117.771	0.493763
117.831	0.497474
117.892	0.497679
117.952	0.482151
118.012	0.483438
118.072	0.497432
118.133	0.489436
118.193	0.499555
118.253	0.49127
118.313	0.466787
118.373	0.491188
118.434	0.511385
118.494	0.50039
118.554	0.475195
118.614	0.487766
118.675	0.509127
118.735	0.477647
118.795	0.466364
118.855	0.470773
118.916	0.518041
118.976	0.505635
119.036	0.489154
119.096	0.245319
119.157	0.0471814
119.217	0.0987884
119.277	0.514084
119.337	0.855094
119.398	0.742385
119.458	0.536839
119.518	0.544912
119.578	0.516406
119.639	0.510644
119.699	0.498226
119.759	0.51025
119.819	0.48659
119.88	0.510086
119.94	0.49197
120	0.496556
120.06	0.497432
120.12	0.487643
120.181	0.48923
120.241	0.501966
120.301	0.492517
120.361	0.500678
120.422	0.481604
120.482	0.482151
[truncated: 5,560 more rows]

## Sheet: Supplementary Fig4(d)
0.060241	0.491459
0.120482	0.489952
0.180723	0.489509
0.240964	0.482837
0.301205	0.497195
0.361446	0.487559
0.421687	0.498919
0.481928	0.504754
0.542169	0.48328
0.60241	0.488566
0.662651	0.492965
0.722892	0.49863
0.783133	0.496857
0.843373	0.491628
0.903614	0.496294
0.963855	0.495238
1.0241	0.509315
1.08434	0.500636
1.14458	0.494964
1.20482	0.498574
1.26506	0.491515
1.3253	0.497631
1.38554	0.489952
1.44578	0.504423
1.50602	0.503255
1.56627	0.497695
1.62651	0.487897
1.68675	0.496068
1.74699	0.499524
1.80723	0.504318
1.86747	0.491064
1.92771	0.494344
1.98795	0.494513
2.04819	0.503811
2.10843	0.483273
2.16867	0.508421
2.22892	0.497462
2.28916	0.504303
2.3494	0.499243
2.40964	0.500467
2.46988	0.49975
2.53012	0.493739
2.59036	0.496519
2.6506	0.491733
2.71084	0.499524
2.77108	0.500636
2.83133	0.502425
2.89157	0.499975
2.95181	0.49319
3.01205	0.487461
3.07229	0.494028
3.13253	0.498799
3.19277	0.502087
3.25301	0.496414
3.31325	0.499475
3.37349	0.500854
3.43373	0.501313
3.49398	0.506366
3.55422	0.499693
3.61446	0.486785
3.6747	0.503079
3.73494	0.500193
3.79518	0.48366
3.85542	0.498687
3.91566	0.498243
3.9759	0.497082
4.03614	0.489347
4.09639	0.493183
4.15663	0.487123
4.21687	0.492296
4.27711	0.507372
4.33735	0.50303
4.39759	0.497638
4.45783	0.493908
4.51807	0.496793
4.57831	0.499524
4.63855	0.492789
4.6988	0.503804
4.75904	0.500137
4.81928	0.494626
4.87952	0.495351
4.93976	0.491846
5	0.49863
5.06024	0.491733
5.12048	0.490234
5.18072	0.49307
5.24096	0.49647
5.3012	0.49307
5.36145	0.503698
5.42169	0.498518
5.48193	0.496519
5.54217	0.506809
5.60241	0.490726
5.66265	0.4944
5.72289	0.50253
5.78313	0.499735
5.84337	0.494731
5.90361	0.499461
5.96386	0.491282
6.0241	0.491733
6.08434	0.491177
6.14458	0.490621
6.20482	0.495858
6.26506	0.497913
6.3253	0.494907
6.38554	0.484505
6.44578	0.485561
6.50602	0.491797
6.56627	0.50008
6.62651	0.485061
6.68675	0.501531
6.74699	0.50253
6.80723	0.504754
6.86747	0.490783
6.92771	0.496012
6.98795	0.490009
7.04819	0.496406
7.10843	0.487116
7.16867	0.497913
7.22892	0.51087
7.28916	0.49975
7.3494	0.501579
7.40964	0.495569
7.46988	0.498799
7.53012	0.502361
7.59036	0.490121
7.6506	0.484618
7.71084	0.502748
7.77108	0.497575
7.83133	0.495752
7.89157	0.494851
7.95181	0.493288
8.01205	0.496357
8.07229	0.499355
8.13253	0.501249
8.19277	0.493014
8.25301	0.488179
8.31325	0.490009
8.37349	0.485666
8.43373	0.48278
8.49398	0.501579
8.55422	0.487116
8.61446	0.498131
8.6747	0.500854
8.73494	0.493232
8.79518	0.487278
8.85542	0.48851
8.91566	0.491339
8.9759	0.501628
9.03614	0.496906
9.09639	0.495738
9.15663	0.500306
9.21687	0.496294
9.27711	0.489227
9.33735	0.489847
9.39759	0.496526
9.45783	0.493352
9.51807	0.498251
9.57831	0.495358
9.63855	0.500088
9.6988	0.490234
9.75904	0.49307
9.81928	0.488017
9.87952	0.494126
9.93976	0.492353
10	0.496526
10.0602	0.482442
10.1205	0.493176
10.1807	0.488897
10.241	0.4978
10.3012	0.492571
10.3614	0.492064
10.4217	0.486729
10.4819	0.486722
10.5422	0.490783
10.6024	0.487503
10.6627	0.493577
10.7229	0.493408
10.7831	0.490234
10.8434	0.490072
10.9036	0.481999
10.9639	0.48789
11.0241	0.495013
11.0843	0.509322
11.1446	0.491459
11.2048	0.488897
11.2651	0.506197
11.3253	0.495569
11.3855	0.498687
11.4458	0.475158
11.506	0.483167
11.5663	0.494802
11.6265	0.490621
11.6867	0.492732
11.747	0.500137
11.8072	0.492627
11.8675	0.505254
11.9277	0.495456
11.988	0.490734
12.0482	0.487503
12.1084	0.495294
12.1687	0.481556
12.2289	0.495069
12.2892	0.507414
12.3494	0.494231
12.4096	0.494731
12.4699	0.50581
12.5301	0.484667
12.5904	0.490508
12.6506	0.492127
12.7108	0.484392
12.7711	0.483554
12.8313	0.490734
12.8916	0.485335
12.9518	0.492627
13.012	0.492571
13.0723	0.487848
13.1325	0.494077
13.1928	0.490846
13.253	0.508815
13.3133	0.490572
13.3735	0.497082
13.4337	0.49117
13.494	0.493957
13.5542	0.500636
13.6145	0.494126
13.6747	0.498243
13.7349	0.488172
13.7952	0.494408
13.8554	0.500193
13.9157	0.478107
13.9759	0.490121
14.0361	0.489952
14.0964	0.493247
14.1566	0.494746
14.2169	0.493408
14.2771	0.481049
14.3373	0.489791
14.3976	0.489678
14.4578	0.49697
14.5181	0.494021
14.5783	0.501805
14.6386	0.493352
14.6988	0.488066
14.759	0.484674
14.8193	0.490403
14.8795	0.498856
14.9398	0.491515
15	0.480718
15.0602	0.490121
15.1205	0.497575
15.1807	0.494246
15.241	0.497469
15.3012	0.494907
15.3614	0.49129
15.4217	0.491177
15.4819	0.487728
15.5422	0.509653
15.6024	0.49262
15.6627	0.495625
15.7229	0.497575
15.7831	0.497019
15.8434	0.483385
15.9036	0.502966
15.9639	0.498461
16.0241	0.501523
16.0843	0.483498
16.1446	0.500854
16.2048	0.484449
16.2651	0.49079
16.3253	0.490354
16.3855	0.501981
16.4458	0.500587
16.506	0.503706
16.5663	0.500249
16.6265	0.488622
16.6867	0.501023
16.747	0.500249
16.8072	0.501256
16.8675	0.493739
16.9277	0.504198
16.988	0.489847
17.0482	0.486117
17.1084	0.487405
17.1687	0.487567
17.2289	0.501918
17.2892	0.486391
17.3494	0.501974
17.4096	0.496801
17.4699	0.491628
17.5301	0.503086
17.5904	0.492852
17.6506	0.492522
17.7108	0.503368
17.7711	0.495801
17.8313	0.488953
17.8916	0.49502
17.9518	0.489122
18.012	0.496406
18.0723	0.491958
18.1325	0.489734
18.1928	0.34588
18.253	0.461633
18.3133	0.0825369
18.3735	0.491809
18.4337	0.120804
18.494	0.660488
18.5542	0.144795
18.6145	0.683402
18.6747	0.175097
18.7349	0.702061
18.7952	0.375938
18.8554	0.773476
18.9157	0.592434
18.9759	0.70384
19.0361	0.545054
19.0964	0.54534
19.1566	0.510914
19.2169	0.506951
19.2771	0.505325
19.3373	0.497195
19.3976	0.498145
19.4578	0.495978
19.5181	0.502714
19.5783	0.506339
19.6386	0.502109
19.6988	0.499103
19.759	0.502052
19.8193	0.503889
19.8795	0.489756
19.9398	0.491706
20	0.507331
20.0602	0.492544
20.1205	0.496541
20.1807	0.49609
20.241	0.49709
20.3012	0.500152
20.3614	0.499934
20.4217	0.50182
20.4819	0.499032
20.5422	0.501594
20.6024	0.497082
20.6627	0.496534
20.7229	0.488855
20.7831	0.498363
20.8434	0.493036
20.9036	0.493423
20.9639	0.475954
21.0241	0.495703
21.0843	0.491755
21.1446	0.512391
21.2048	0.478474
21.2651	0.490748
21.3253	0.213314
21.3855	0.39645
21.4458	0.0787967
21.506	0.306266
21.5663	0.0912297
21.6265	0.283567
21.6867	0.22802
21.747	0.376953
21.8072	0.393951
21.8675	0.42048
21.9277	0.431946
21.988	0.460873
22.0482	0.450583
22.1084	0.582517
22.1687	0.486477
22.2289	0.772508
22.2892	0.561026
22.3494	0.789869
22.4096	0.6834
22.4699	0.794445
22.5301	0.599464
22.5904	0.575284
22.6506	0.541117
22.7108	0.524689
22.7711	0.513442
22.8313	0.51354
22.8916	0.508198
22.9518	0.514659
23.012	0.506762
23.0723	0.510155
23.1325	0.515166
23.1928	0.511597
23.253	0.502138
23.3133	0.510534
23.3735	0.515426
23.4337	0.510076
23.494	0.510471
23.5542	0.514032
23.6145	0.511913
23.6747	0.514799
23.7349	0.513025
23.7952	0.516249
23.8554	0.512905
23.9157	0.51824
23.9759	0.503777
24.0361	0.513349
24.0964	0.503784
24.1566	0.511012
24.2169	0.500884
24.2771	0.509239
24.3373	0.512905
24.3976	0.504783
24.4578	0.516628
24.5181	0.477914
24.5783	0.188909
24.6386	0.0795388
24.6988	0.0535705
24.759	0.231393
24.8193	0.25937
24.8795	0.36039
24.9398	0.387328
25	0.415518
25.0602	0.451703
25.1205	0.468131
25.1807	0.479469
25.241	0.473338
25.3012	0.467707
25.3614	0.4706
25.4217	0.476723
25.4819	0.460584
25.5422	0.457199
25.6024	0.549129
25.6627	0.495894
25.7229	0.808903
25.7831	0.675593
25.8434	0.81608
25.9036	0.66403
25.9639	0.754035
26.0241	0.599577
26.0843	0.568837
26.1446	0.544757
26.2048	0.535227
26.2651	0.532932
26.3253	0.519903
26.3855	0.527518
26.4458	0.537759
26.506	0.527357
26.5663	0.517785
26.6265	0.519171
26.6867	0.520001
26.747	0.523112
26.8072	0.520317
26.8675	0.51499
26.9277	0.518101
26.988	0.510978
27.0482	0.516256
27.1084	0.527722
27.1687	0.513645
27.2289	0.535562
27.2892	0.514693
27.3494	0.516087
27.4096	0.520873
27.4699	0.522429
27.5301	0.528657
27.5904	0.527095
27.6506	0.525645
27.7108	0.509956
27.7711	0.526088
27.8313	0.362682
27.8916	0.125061
27.9518	0.00397542
28.012	0.160954
28.0723	0.303047
28.1325	0.361521
28.1928	0.38613
28.253	0.419839
28.3133	0.467185
28.3735	0.473943
28.4337	0.611767
28.494	0.484561
28.5542	0.708949
28.6145	0.433815
28.6747	0.765782
28.7349	0.331921
28.7952	0.435289
28.8554	0.186783
28.9157	0.415653
28.9759	0.360444
29.0361	0.429044
29.0964	0.57972
29.1566	0.543709
29.2169	0.811899
29.2771	0.815909
29.3373	0.857889
29.3976	0.6311
29.4578	0.612936
29.5181	0.584807
29.5783	0.55673
29.6386	0.555863
29.6988	0.534142
29.759	0.538639
29.8193	0.530468
29.8795	0.531411
29.9398	0.530122
30	0.522394
30.0602	0.541686
30.1205	0.537407
30.1807	0.535957
30.241	0.532275
30.3012	0.529551
30.3614	0.523822
30.4217	0.517924
30.4819	0.522767
30.5422	0.5157
30.6024	0.515813
30.6627	0.524934
30.7229	0.534717
30.7831	0.524364
30.8434	0.53338
30.9036	0.523357
30.9639	0.528256
31.0241	0.532985
31.0843	0.521907
31.1446	0.333841
31.2048	0.0333068
31.2651	-0.0127881
31.3253	0.189053
31.3855	0.350933
31.4458	0.380203
31.506	0.39231
31.5663	0.531722
31.6265	0.501959
31.6867	0.813724
31.747	0.665112
31.8072	0.810927
31.8675	0.61237
31.9277	0.755872
31.988	0.621092
32.0482	0.61817
32.1084	0.294813
32.1687	0.472772
32.2289	0.137623
32.2892	0.175305
32.3494	0.0636693
32.4096	0.333035
32.4699	0.422359
32.5301	0.433105
32.5904	0.757412
32.6506	0.64781
32.7108	0.824584
32.7711	0.692114
32.8313	0.796429
32.8916	0.61706
32.9518	0.585588
33.012	0.571059
33.0723	0.550506
33.1325	0.548865
33.1928	0.544417
33.253	0.533331
33.3133	0.527489
33.3735	0.538342
33.4337	0.535886
33.494	0.529319
33.5542	0.524146
33.6145	0.529431
33.6747	0.519085
33.7349	0.526095
33.7952	0.52176
33.8554	0.510294
33.9157	0.514532
33.9759	0.534894
34.0361	0.521155
34.0964	0.524202
34.1566	0.527242
34.2169	0.529698
34.2771	0.525686
34.3373	0.520619
34.3976	0.531246
34.4578	0.530529
34.5181	0.103609
34.5783	-0.0381148
34.6386	0.0341738
34.6988	0.348403
34.759	0.366356
34.8193	0.494043
34.8795	0.550996
34.9398	0.838066
35	0.885586
35.0602	0.831075
35.1205	0.626444
35.1807	0.587425
35.241	0.573332
35.3012	0.546866
35.3614	0.546006
35.4217	0.507612
35.4819	0.524244
35.5422	0.525926
35.6024	0.10938
35.6627	0.272188
35.7229	0.0934758
35.7831	0.245668
35.8434	0.150691
35.9036	0.351746
35.9639	0.518578
36.0241	0.472224
36.0843	0.782389
36.1446	0.809085
36.2048	0.876803
36.2651	0.641672
36.3253	0.640717
36.3855	0.583181
36.4458	0.566547
36.506	0.553666
36.5663	0.537561
36.6265	0.532493
36.6867	0.525645
36.747	0.523533
36.8072	0.519472
36.8675	0.535168
36.9277	0.529706
36.988	0.526926
37.0482	0.519803
37.1084	0.524089
37.1687	0.522921
37.2289	0.522485
37.2892	0.505846
37.3494	0.526039
37.4096	0.534999
37.4699	0.544782
37.5301	0.520352
37.5904	0.529086
37.6506	0.525461
37.7108	0.502763
37.7711	0.512553
37.8313	0.471418
37.8916	0.0610778
37.9518	-0.0478266
38.012	0.0633509
38.0723	0.348988
38.1325	0.47978
38.1928	0.760195
38.253	0.89279
38.3133	0.815705
38.3735	0.663124
38.4337	0.599758
38.494	0.586923
38.5542	0.552216
38.6145	0.545225
38.6747	0.52323
38.7349	0.5219
38.7952	0.51244
38.8554	0.51306
38.9157	0.515122
38.9759	0.444646
39.0361	0.0865416
39.0964	-0.0484805
39.1566	0.0618102
39.2169	0.29903
39.2771	0.353992
39.3373	0.409745
39.3976	0.402343
39.4578	0.745881
39.5181	0.643235
39.5783	0.825037
39.6386	0.729455
39.6988	0.845911
39.759	0.613134
39.8193	0.591873
39.8795	0.576893
39.9398	0.558508
40	0.535224
40.0602	0.529326
40.1205	0.527038
40.1807	0.530818
40.241	0.525708
40.3012	0.525765
40.3614	0.52259
40.4217	0.512744
40.4819	0.510512
40.5422	0.522203
40.6024	0.522703
40.6627	0.522485
40.7229	0.532662
40.7831	0.520479
40.8434	0.533372
40.9036	0.525975
40.9639	0.528804
41.0241	0.507387
41.0843	0.517233
41.1446	0.462894
41.2048	0.332215
41.2651	0.0351585
41.3253	0.0192032
41.3855	0.169465
41.4458	0.361152
41.506	0.742001
41.5663	0.850795
41.6265	0.864823
41.6867	0.629454
41.747	0.637993
41.8072	0.585405
41.8675	0.577273
41.9277	0.555143
41.988	0.537764
42.0482	0.529515
42.1084	0.51572
42.1687	0.507176
42.2289	0.505741
42.2892	0.177747
42.3494	0.0158892
42.4096	0.0160778
42.4699	0.272048
42.5301	0.352454
42.5904	0.379444
42.6506	0.398808
42.7108	0.429075
42.7711	0.457799
42.8313	0.560357
42.8916	0.505601
42.9518	0.82526
43.012	0.911344
43.0723	0.898382
43.1325	0.629868
43.1928	0.614709
43.253	0.589142
43.3133	0.571171
43.3735	0.546993
43.4337	0.539405
43.494	0.531388
43.5542	0.53155
43.6145	0.537786
43.6747	0.521268
43.7349	0.515208
43.7952	0.533733
43.8554	0.521767
43.9157	0.528172
43.9759	0.521211
44.0361	0.531783
44.0964	0.525103
44.1566	0.527658
44.2169	0.532162
44.2771	0.535499
44.3373	0.525975
44.3976	0.538046
44.4578	0.516072
44.5181	0.367868
44.5783	0.421583
44.6386	0.0552532
44.6988	0.0614991
44.759	0.0952786
44.8193	0.366797
44.8795	0.720091
44.9398	0.639482
45	0.782288
45.0602	0.677817
45.1205	0.786594
45.1807	0.595437
45.241	0.581033
45.3012	0.560894
45.3614	0.52694
45.4217	0.508803
45.4819	0.496811
45.5422	0.18534
45.6024	0.0640857
45.6627	0.0282267
45.7229	0.255725
45.7831	0.333013
45.8434	0.388937
45.9036	0.401299
45.9639	0.428265
46.0241	0.449373
46.0843	0.47253
46.1446	0.483109
46.2048	0.493827
46.2651	0.553149
46.3253	0.838507
46.3855	0.95
46.4458	0.85929
46.506	0.635443
46.5663	0.614991
46.6265	0.597441
46.6867	0.577295
46.747	0.557678
46.8072	0.540694
46.8675	0.531001
46.9277	0.530952
46.988	0.526117
47.0482	0.525843
47.1084	0.537083
47.1687	0.531959
47.2289	0.514272
47.2892	0.535014
47.3494	0.52283
47.4096	0.542073
47.4699	0.524773
47.5301	0.539342
47.5904	0.533661
47.6506	0.524097
47.7108	0.524863
47.7711	0.516185
47.8313	0.536096
47.8916	0.479011
47.9518	0.511688
48.012	0.0749511
48.0723	-0.0375343
48.1325	0.0136309
48.1928	0.349052
48.253	0.520334
48.3133	0.465182
48.3735	0.790847
48.4337	0.639489
48.494	0.821356
48.5542	0.573533
48.6145	0.731427
48.6747	0.329123
48.7349	0.502243
48.7952	0.159171
48.8554	0.285897
48.9157	0.132984
48.9759	0.360174
49.0361	0.339639
49.0964	0.418247
49.1566	0.440982
49.2169	0.44118
49.2771	0.479229
49.3373	0.475393
49.3976	0.478061
49.4578	0.479503
49.5181	0.470318
49.5783	0.543393
49.6386	0.701753
49.6988	0.867395
49.759	0.880702
49.8193	0.759063
49.8795	0.618675
49.9398	0.610337
50	0.589353
50.0602	0.580961
50.1205	0.554567
50.1807	0.546873
50.241	0.533079
50.3012	0.52818
50.3614	0.530798
50.4217	0.525963
50.4819	0.538252
50.5422	0.521331
50.6024	0.542024
50.6627	0.538631
50.7229	0.529671
50.7831	0.527778
50.8434	0.539567
50.9036	0.54246
50.9639	0.536491
51.0241	0.528819
51.0843	0.535104
51.1446	0.529818
51.2048	0.526362
51.2651	0.526855
51.3253	0.530656
51.3855	0.0782578
51.4458	0.135385
51.506	0.0590743
51.5663	0.293419
51.6265	0.257234
51.6867	0.382209
51.747	0.574363
51.8072	0.477889
51.8675	0.663787
51.9277	0.42946
51.988	0.499365
52.0482	0.311214
52.1084	0.445104
52.1687	0.391492
52.2289	0.465187
52.2892	0.465427
52.3494	0.458882
52.4096	0.477189
52.4699	0.482129
52.5301	0.519536
52.5904	0.496247
52.6506	0.479932
52.7108	0.472892
52.7711	0.479587
52.8313	0.483817
52.8916	0.515431
52.9518	0.686001
53.012	0.87886
53.0723	0.893598
53.1325	0.748901
53.1928	0.636553
53.253	0.617636
53.3133	0.583301
53.3735	0.570187
53.4337	0.557587
53.494	0.543221
53.5542	0.544551
53.6145	0.537098
53.6747	0.542151
53.7349	0.547598
53.7952	0.546381
53.8554	0.537977
53.9157	0.539969
53.9759	0.539244
54.0361	0.54208
54.0964	0.54681
54.1566	0.528995
54.2169	0.538068
54.2771	0.549751
54.3373	0.54101
54.3976	0.535386
54.4578	0.534218
54.5181	0.532993
54.5783	0.537265
54.6386	0.53048
54.6988	0.535766
54.759	0.313514
54.8193	0.477414
54.8795	0.096687
54.9398	0.337601
55	0.0806631
55.0602	0.370494
55.1205	0.22792
55.1807	0.390338
55.241	0.379395
55.3012	0.447093
55.3614	0.472086
55.4217	0.480505
55.4819	0.48244
55.5422	0.504342
55.6024	0.491949
55.6627	0.522838
55.7229	0.500421
55.7831	0.763624
55.8434	0.555983
55.9036	0.660765
55.9639	0.303714
56.0241	0.390574
56.0843	0.294989
56.1446	0.468224
56.2048	0.498177
56.2651	0.642674
56.3253	0.852747
56.3855	0.886637
56.4458	0.765111
56.506	0.630486
56.5663	0.622542
56.6265	0.596483
56.6867	0.579808
56.747	0.566645
56.8072	0.554447
56.8675	0.535246
56.9277	0.54182
56.988	0.548992
57.0482	0.557783
57.1084	0.553328
57.1687	0.54776
57.2289	0.548372
57.2892	0.545352
57.3494	0.539623
57.4096	0.547689
57.4699	0.53823
57.5301	0.546626
57.5904	0.540615
57.6506	0.550961
57.7108	0.538722
57.7711	0.537941
57.8313	0.527087
57.8916	0.533928
57.9518	0.531366
58.012	0.525686
58.0723	0.52368
58.1325	0.527298
58.1928	0.526693
58.253	0.402431
58.3133	0.49006
58.3735	0.217013
58.4337	0.510395
58.494	0.130797
58.5542	0.496921
58.6145	0.117509
58.6747	0.552424
58.7349	0.208129
58.7952	0.580927
58.8554	0.305592
58.9157	0.758919
58.9759	0.419371
59.0361	0.737188
59.0964	0.64792
59.1566	0.844581
59.2169	0.51064
59.2771	0.562535
59.3373	0.117389
59.3976	0.0716812
59.4578	0.0951855
59.5181	0.378042
59.5783	0.574333
59.6386	0.787721
59.6988	0.851594
59.759	0.743066
59.8193	0.661223
59.8795	0.603496
59.9398	0.591344
60	0.572592
60.0602	0.553433
60.1205	0.551968
60.1807	0.529213
60.241	0.531163
60.3012	0.527545
60.3614	0.52972
60.4217	0.533056
60.4819	0.547843
60.5422	0.535991
60.6024	0.537208
60.6627	0.532253
60.7229	0.533534
60.7831	0.536153
60.8434	0.535758
60.9036	0.533042
60.9639	0.530142
61.0241	0.522906
61.0843	0.538215
61.1446	0.53214
61.2048	0.52924
61.2651	0.527798
61.3253	0.540037
61.3855	0.529184
61.4458	0.516719
61.506	0.518999
61.5663	0.527122
61.6265	0.515325
61.6867	0.517549
61.747	0.520281
61.8072	0.520893
61.8675	0.485541
61.9277	0.513608
61.988	0.457334
62.0482	0.539631
62.1084	0.451198
62.1687	0.560705
62.2289	0.547625
62.2892	0.606658
62.3494	0.535815
62.4096	0.524623
62.4699	0.516501
62.5301	0.512207
62.5904	0.52311
62.6506	0.523181
62.7108	0.0871883
62.7711	-0.0511504
62.8313	0.0164869
62.8916	0.323774
62.9518	0.703661
63.012	0.899609
63.0723	0.845691
63.1325	0.624181
63.1928	0.597034
63.253	0.584263
63.3133	0.565905
63.3735	0.546506
63.4337	0.521892
63.494	0.519548
63.5542	0.524841
63.6145	0.516614
63.6747	0.520014
63.7349	0.525412
63.7952	0.527024
63.8554	0.519563
63.9157	0.513552
63.9759	0.529346
64.0361	0.525334
64.0964	0.515881
64.1566	0.519056
64.2169	0.516501
64.2771	0.517331
64.3373	0.522948
64.3976	0.525172
64.4578	0.519661
64.5181	0.517936
64.5783	0.519161
64.6386	0.522054
64.6988	0.50942
64.759	0.518162
64.8193	0.517767
64.8795	0.504303
64.9398	0.520442
65	0.50436
65.0602	0.510814
65.1205	0.51726
65.1807	0.504311
65.241	0.505415
65.3012	0.498363
65.3614	0.507936
65.4217	0.500813
65.4819	0.505704
65.5422	0.502586
65.6024	0.52178
65.6627	0.516205
65.7229	0.506696
65.7831	0.504634
65.8434	0.511982
65.9036	0.501403
65.9639	0.503522
66.0241	0.436375
66.0843	0.0494849
66.1446	-0.0650065
66.2048	0.0604288
66.2651	0.466286
66.3253	0.806219
66.3855	0.869974
66.4458	0.737631
66.506	0.565743
66.5663	0.571264
66.6265	0.542229
66.6867	0.546077
66.747	0.52563
66.8072	0.524503
66.8675	0.506197
66.9277	0.51327
66.988	0.50871
67.0482	0.516065
67.1084	0.508274
67.1687	0.51472
67.2289	0.523117
67.2892	0.507703
67.3494	0.502361
67.4096	0.496744
67.4699	0.520506
67.5301	0.500587
67.5904	0.504254
67.6506	0.511328
67.7108	0.515551
67.7711	0.510434
67.8313	0.511595
67.8916	0.493119
67.9518	0.516494
68.012	0.51705
68.0723	0.500475
68.1325	0.506929
68.1928	0.504859
68.253	0.504916
68.3133	0.504972
68.3735	0.50676
68.4337	0.510877
68.494	0.500742
68.5542	0.49162
68.6145	0.503642
68.6747	0.511708
68.7349	0.494795
68.7952	0.494141
68.8554	0.493021
68.9157	0.50303
68.9759	0.49718
69.0361	0.509645
69.0964	0.500742
69.1566	0.497462
69.2169	0.515656
69.2771	0.50942
69.3373	0.441139
69.3976	0.179307
69.4578	-0.0407895
69.5181	0.0080071
69.5783	0.400234
69.6386	0.441871
69.6988	0.755171
69.759	0.812531
69.8193	0.844708
69.8795	0.582911
69.9398	0.568612
70	0.566927
70.0602	0.547084
70.1205	0.54305
70.1807	0.521062
70.241	0.516325
70.3012	0.508154
70.3614	0.511779
70.4217	0.513285
70.4819	0.501658
70.5422	0.50082
70.6024	0.508379
70.6627	0.500313
70.7229	0.502706
70.7831	0.502207
70.8434	0.50638
70.9036	0.503938
70.9639	0.502368
71.0241	0.506606
71.0843	0.508048
71.1446	0.50966
71.2048	0.504536
71.2651	0.502368
71.3253	0.502699
71.3855	0.510378
71.4458	0.51182
71.506	0.508766
71.5663	0.500749
71.6265	0.503924
71.6867	0.507703
71.747	0.503142
71.8072	0.509709
71.8675	0.500031
71.9277	0.502868
71.988	0.504979
72.0482	0.496252
72.1084	0.49987
72.1687	0.504431
72.2289	0.51111
72.2892	0.507203
72.3494	0.511208
72.4096	0.51448
72.4699	0.502305
72.5301	0.508364
72.5904	0.504303
72.6506	0.505141
72.7108	0.215516
72.7711	0.101769
72.8313	0.016891
72.8916	0.190187
72.9518	0.312806
73.012	0.376159
73.0723	0.764592
73.1325	0.839455
73.1928	0.846212
73.253	0.603065
73.3133	0.621043
73.3735	0.552323
73.4337	0.5456
73.494	0.537933
73.5542	0.508112
73.6145	0.518338
73.6747	0.504269
73.7349	0.503713
73.7952	0.504164
73.8554	0.512962
73.9157	0.499434
73.9759	0.515122
74.0361	0.514404
74.0964	0.508724
74.1566	0.500933
74.2169	0.497758
74.2771	0.504445
74.3373	0.500602
74.3976	0.506838
74.4578	0.517684
74.5181	0.509893
74.5783	0.505219
74.6386	0.510441
74.6988	0.515058
74.759	0.511553
74.8193	0.503206
74.8795	0.507372
74.9398	0.511433
75	0.504698
75.0602	0.488341
75.1205	0.501256
75.1807	0.5175
75.241	0.506598
75.3012	0.499983
75.3614	0.494021
75.4217	0.508443
75.4819	0.496534
75.5422	0.513496
75.6024	0.498194
75.6627	0.508154
75.7229	0.511546
75.7831	0.512207
75.8434	0.484603
75.9036	0.506253
75.9639	0.50664
76.0241	0.497188
76.0843	0.21596
76.1446	0.0993837
76.2048	0.00327244
76.2651	0.194248
76.3253	0.237076
76.3855	0.363949
76.4458	0.701885
76.506	0.723185
76.5663	0.826559
76.6265	0.672975
76.6867	0.714286
76.747	0.584822
76.8072	0.56666
76.8675	0.52839
76.9277	0.514179
76.988	0.51401
77.0482	0.517902
77.1084	0.493648
77.1687	0.499659
77.2289	0.505121
77.2892	0.5104
77.3494	0.519859
77.4096	0.509675
77.4699	0.514284
77.5301	0.511899
77.5904	0.504945
77.6506	0.505839
77.7108	0.505227
77.7711	0.505388
77.8313	0.502665
77.8916	0.496774
77.9518	0.501447
78.012	0.514622
78.0723	0.505775
78.1325	0.509885
78.1928	0.499926
78.253	0.510554
78.3133	0.499806
78.3735	0.499475
78.4337	0.508766
78.494	0.500467
78.5542	0.498251
78.6145	0.505028
78.6747	0.493634
78.7349	0.503593
78.7952	0.49564
78.8554	0.494753
78.9157	0.512117
78.9759	0.513777
79.0361	0.507211
79.0964	0.513657
79.1566	0.502248
79.2169	0.516873
79.2771	0.5122
79.3373	0.504367
79.3976	0.494569
79.4578	0.212349
79.5181	0.0980464
79.5783	0.00888888
79.6386	0.20021
79.6988	0.251723
79.759	0.352892
79.8193	0.596542
79.8795	0.682787
79.9398	0.85698
80	0.750204
80.0602	0.715942
80.1205	0.581057
80.1807	0.565668
80.241	0.535746
80.3012	0.510963
80.3614	0.504881
80.4217	0.50978
80.4819	0.505388
80.5422	0.497217
80.6024	0.504847
80.6627	0.516474
80.7229	0.519423
80.7831	0.502616
80.8434	0.501504
80.9036	0.505895
80.9639	0.506508
81.0241	0.507127
81.0843	0.502398
81.1446	0.503397
81.2048	0.504171
81.2651	0.504832
81.3253	0.512349
81.3855	0.504445
81.4458	0.517177
81.506	0.505824
81.5663	0.511054
81.6265	0.51016
81.6867	0.502143
81.747	0.507147
81.8072	0.501805
81.8675	0.504029
81.9277	0.498356
81.988	0.502537
82.0482	0.510885
82.1084	0.494802
82.1687	0.501482
82.2289	0.495809
82.2892	0.491917
82.3494	0.505374
82.4096	0.503262
82.4699	0.511764
82.5301	0.500798
82.5904	0.494457
82.6506	0.492732
82.7108	0.494182
82.7711	0.505085
82.8313	0.215614
82.8916	0.26564
82.9518	0.0461121
83.012	0.149905
83.0723	0.122592
83.1325	0.366354
83.1928	0.57957
83.253	0.759943
83.3133	0.870716
83.3735	0.722661
83.4337	0.652643
83.494	0.579698
83.5542	0.561704
83.6145	0.537287
83.6747	0.52164
83.7349	0.50783
83.7952	0.506606
83.8554	0.501166
83.9157	0.50895
83.9759	0.504896
84.0361	0.497886
84.0964	0.50795
84.1566	0.502327
84.2169	0.49999
84.2771	0.504607
84.3373	0.501658
84.3976	0.497927
84.4578	0.496879
84.5181	0.501834
84.5783	0.511005
84.6386	0.506388
84.6988	0.505557
84.759	0.498483
84.8193	0.504438
84.8795	0.507605
84.9398	0.514615
85	0.510934
85.0602	0.495576
85.1205	0.502192
85.1807	0.496737
85.241	0.51232
85.3012	0.504923
85.3614	0.495414
85.4217	0.501038
85.4819	0.502706
85.5422	0.4839
85.6024	0.496928
85.6627	0.506831
85.7229	0.502038
85.7831	0.509322
85.8434	0.521449
85.9036	0.505423
85.9639	0.494964
86.0241	0.500242
86.0843	0.500742
86.1446	0.505254
86.2048	0.404491
86.2651	0.477291
86.3253	0.103185
86.3855	0.448597
86.4458	0.148496
86.506	0.654502
86.5663	0.527859
86.6265	0.807576
86.6867	0.551192
86.747	0.564352
86.8072	0.517988
86.8675	0.522977
86.9277	0.508999
86.988	0.50626
87.0482	0.506429
87.1084	0.506155
87.1687	0.498589
87.2289	0.504761
87.2892	0.502981
87.3494	0.492972
87.4096	0.502868
87.4699	0.509604
87.5301	0.498194
87.5904	0.505366
87.6506	0.49925
87.7108	0.4978
87.7711	0.495414
87.8313	0.501861
87.8916	0.503755
87.9518	0.499025
88.012	0.501482
88.0723	0.495414
88.1325	0.494971
88.1928	0.500249
88.253	0.501643
88.3133	0.502087
88.3735	0.4983
88.4337	0.495125
88.494	0.503529
88.5542	0.497744
88.6145	0.498856
88.6747	0.506929
88.7349	0.503086
88.7952	0.500249
88.8554	0.501636
88.9157	0.495914
88.9759	0.496188
89.0361	0.497744
89.0964	0.50543
89.1566	0.518605
89.2169	0.504641
89.2771	0.507583
89.3373	0.495843
89.3976	0.490944
89.4578	0.50303
89.5181	0.497124
89.5783	0.488791
89.6386	0.498799
89.6988	0.49552
89.759	0.491691
89.8193	0.493239
89.8795	0.499306
89.9398	0.489854
90	0.49419
90.0602	0.489636
90.1205	0.498033
90.1807	0.496977
90.241	0.491635
90.3012	0.494528
90.3614	0.506767
90.4217	0.498145
90.4819	0.49842
90.5422	0.50303
90.6024	0.502305
90.6627	0.501531
90.7229	0.497293
90.7831	0.492289
90.8434	0.489727
90.9036	0.492845
90.9639	0.485392
91.0241	0.493844
91.0843	0.491733
91.1446	0.506647
91.2048	0.489509
91.2651	0.486278
91.3253	0.48133
91.3855	0.499573
91.4458	0.503973
91.506	0.492338
91.5663	0.499468
91.6265	0.494182
91.6867	0.493232
91.747	0.494731
91.8072	0.481161
91.8675	0.497406
91.9277	0.499855
91.988	0.48934
92.0482	0.495963
92.1084	0.497349
92.1687	0.495076
92.2289	0.498082
92.2892	0.507534
92.3494	0.50531
92.4096	0.500798
92.4699	0.496955
92.5301	0.491395
92.5904	0.496962
92.6506	0.502523
92.7108	0.496568
92.7711	0.485166
92.8313	0.50303
92.8916	0.499742
92.9518	0.494182
93.012	0.496245
93.0723	0.496301
93.1325	0.490298
93.1928	0.490959
93.253	0.503867
93.3133	0.498912
93.3735	0.497526
93.4337	0.499032
93.494	0.497019
93.5542	0.489298
93.6145	0.493021
93.6747	0.494907
93.7349	0.494359
93.7952	0.498033
93.8554	0.498251
93.9157	0.4973
93.9759	0.497413
94.0361	0.494021
94.0964	0.492627
94.1566	0.498356
94.2169	0.494626
94.2771	0.489945
94.3373	0.486624
94.3976	0.501579
94.4578	0.503755
94.5181	0.503811
94.5783	0.499581
94.6386	0.488622
94.6988	0.490065
94.759	0.495182
94.8193	0.486286
94.8795	0.480831
94.9398	0.485955
95	0.497969
95.0602	0.493014
95.1205	0.479212
95.1807	0.482942
95.241	0.487616
95.3012	0.48984
95.3614	0.499468
95.4217	0.496793
95.4819	0.482168
95.5422	0.495463
95.6024	0.486504
95.6627	0.492402
95.7229	0.491346
95.7831	0.482224
95.8434	0.486391
95.9036	0.336766
95.9639	0.467016
96.0241	0.138179
96.0843	0.512972
96.1446	0.511801
96.2048	0.752019
96.2651	0.528851
96.3253	0.563436
96.3855	0.511294
96.4458	0.506782
96.506	0.5017
96.5663	0.50531
96.6265	0.496962
96.6867	0.488735
96.747	0.478227
96.8072	0.497413
96.8675	0.495745
96.9277	0.497597
96.988	0.488194
97.0482	0.496041
97.1084	0.499652
97.1687	0.504607
97.2289	0.499032
97.2892	0.496703
97.3494	0.502319
97.4096	0.494697
97.4699	0.499032
97.5301	0.493521
97.5904	0.505543
97.6506	0.495238
97.7108	0.492571
97.7711	0.496188
97.8313	0.49307
97.8916	0.493964
97.9518	0.495463
98.012	0.502748
98.0723	0.490227
98.1325	0.487721
98.1928	0.492747
98.253	0.500693
98.3133	0.4973
98.3735	0.498251
98.4337	0.498194
98.494	0.488066
98.5542	0.493021
98.6145	0.500249
98.6747	0.497589
98.7349	0.500475
98.7952	0.502143
98.8554	0.497533
98.9157	0.494351
98.9759	0.489622
99.0361	0.493626
99.0964	0.498581
99.1566	0.471584
99.2169	0.285657
99.2771	0.0352271
99.3373	0.00621415
99.3976	0.175861
99.4578	0.611809
99.5181	0.597647
99.5783	0.756489
99.6386	0.672713
99.6988	0.721213
99.759	0.575813
99.8193	0.543848
99.8795	0.522098
99.9398	0.515734
100	0.50253
100.06	0.490797
100.12	0.494866
100.181	0.495865
100.241	0.503946
100.301	0.495493
100.361	0.497935
100.422	0.514791
100.482	0.501771
100.542	0.514686
100.602	0.493994
100.663	0.504389
100.723	0.502045
100.783	0.498104
100.843	0.501166
100.904	0.511174
100.964	0.506606
101.024	0.501046
101.084	0.502819
101.145	0.512433
101.205	0.505866
101.265	0.500967
101.325	0.488953
101.386	0.491789
101.446	0.498251
101.506	0.505648
101.566	0.498476
101.627	0.505761
101.687	0.487285
101.747	0.497864
101.807	0.487074
101.867	0.500433
101.928	0.497871
101.988	0.5041
102.048	0.490917
102.108	0.500757
102.169	0.49975
102.229	0.496301
102.289	0.494077
102.349	0.490452
102.41	0.505472
102.47	0.467271
102.53	0.0814445
102.59	-0.0225269
102.651	0.188291
102.711	0.357632
102.771	0.695455
102.831	0.55891
102.892	0.742699
102.952	0.610082
103.012	0.726793
103.072	0.583582
103.133	0.561359
103.193	0.516798
103.253	0.518958
103.313	0.490797
103.373	0.498968
103.434	0.490023
103.494	0.505219
103.554	0.502383
103.614	0.496823
103.675	0.493817
103.735	0.502552
103.795	0.506057
103.855	0.506282
103.916	0.5104
103.976	0.496661
104.036	0.505219
104.096	0.505557
104.157	0.508668
104.217	0.508443
104.277	0.505768
104.337	0.492747
104.398	0.502038
104.458	0.508372
104.518	0.512883
104.578	0.496406
104.639	0.500524
104.699	0.496132
104.759	0.492353
104.819	0.493908
104.88	0.490903
104.94	0.498807
105	0.502087
105.06	0.509315
105.12	0.495309
105.181	0.501538
105.241	0.504382
105.301	0.498814
105.361	0.499088
105.422	0.496695
105.482	0.507316
105.542	0.485005
105.602	0.488728
105.663	0.501418
105.723	0.50191
105.783	0.360914
105.843	0.0439395
105.904	-0.0178094
105.964	0.278723
106.024	0.729764
106.084	0.836799
106.145	0.725896
106.205	0.578603
106.265	0.543498
106.325	0.54016
106.386	0.527785
106.446	0.523744
106.506	0.510209
106.566	0.500524
106.627	0.483836
106.687	0.491466
106.747	0.503826
106.807	0.494141
106.867	0.501271
106.928	0.498765
106.988	0.510885
107.048	0.494802
107.108	0.49576
107.169	0.492867
107.229	0.502101
107.289	0.492649
107.349	0.497871
107.41	0.507936
107.47	0.502545
107.53	0.503875
107.59	0.510103
107.651	0.506985
107.711	0.505205
107.771	0.51149
107.831	0.501249
107.892	0.508195
107.952	0.494513
108.012	0.49635
108.072	0.485392
108.133	0.488566
108.193	0.502748
108.253	0.50809
108.313	0.502417
108.373	0.494126
108.434	0.495632
108.494	0.493134
108.554	0.494971
108.614	0.505986
108.675	0.504149
108.735	0.497308
108.795	0.500137
108.855	0.493852
108.916	0.481725
108.976	0.496019
109.036	0.48801
109.096	0.350132
109.157	0.0464942
109.217	-0.0200971
109.277	0.293806
109.337	0.726308
109.398	0.817542
109.458	0.729289
109.518	0.561175
109.578	0.546996
109.639	0.538597
109.699	0.523661
109.759	0.510787
109.819	0.50108
109.88	0.502354
109.94	0.493232
110	0.49742
110.06	0.484456
110.12	0.5046
110.181	0.502988
110.241	0.512827
110.301	0.491522
110.361	0.497251
110.422	0.507759
110.482	0.489411
110.542	0.486462
110.602	0.506444
110.663	0.506993
110.723	0.50215
110.783	0.501538
110.843	0.510772
110.904	0.510716
110.964	0.499968
111.024	0.49357
111.084	0.503691
111.145	0.489333
111.205	0.495302
111.265	0.486842
111.325	0.499299
111.386	0.498082
111.446	0.501643
111.506	0.50676
111.566	0.507485
111.627	0.501974
111.687	0.493078
111.747	0.490023
111.807	0.49431
111.867	0.493754
111.928	0.495978
111.988	0.499757
112.048	0.505479
112.108	0.495858
112.169	0.491177
112.229	0.484231
112.289	0.489903
112.349	0.491508
112.41	0.503804
112.47	0.109414
112.53	-0.0554588
112.59	0.160719
112.651	0.577383
112.711	0.777735
112.771	0.723751
112.831	0.64721
112.892	0.545744
112.952	0.547128
113.012	0.519825
113.072	0.524582
113.133	0.517831
113.193	0.492676
113.253	0.508203
113.313	0.497188
113.373	0.510779
113.434	0.501876
113.494	0.503093
113.554	0.505606
113.614	0.497251
113.675	0.502087
113.735	0.509596
113.795	0.498025
113.855	0.5007
113.916	0.498814
113.976	0.497815
114.036	0.505099
114.096	0.503713
114.157	0.50315
114.217	0.507879
114.277	0.497026
114.337	0.494408
114.398	0.486229
114.458	0.497188
114.518	0.497188
114.578	0.492007
114.639	0.488897
114.699	0.496681
114.759	0.503804
114.819	0.498799
114.88	0.499799
114.94	0.493127
115	0.483442
115.06	0.485842
115.12	0.491297
115.181	0.488243
115.241	0.491579
115.301	0.490523
115.361	0.493014
115.422	0.506865
115.482	0.498461
115.542	0.490009
115.602	0.488115
115.663	0.488953
115.723	0.509033
115.783	0.424529
115.843	0.0321996
115.904	-0.0643256
115.964	0.296909
116.024	0.77701
116.084	0.822644
116.145	0.643629
116.205	0.556304
116.265	0.533735
116.325	0.533417
116.386	0.528988
116.446	0.507154
116.506	0.502748
116.566	0.491951
116.627	0.496237
116.687	0.481774
116.747	0.492465
116.807	0.500982
116.867	0.508154
116.928	0.504705
116.988	0.50108
117.048	0.505753
117.108	0.500242
117.169	0.5012
117.229	0.497188
117.289	0.49635
117.349	0.499017
117.41	0.502812
117.47	0.510652
117.53	0.502692
117.59	0.502861
117.651	0.495125
117.711	0.501966
117.771	0.496681
117.831	0.498349
117.892	0.499412
117.952	0.501579
118.012	0.494844
118.072	0.4949
118.133	0.500242
118.193	0.500355
118.253	0.494288
118.313	0.500404
118.373	0.497744
118.434	0.488679
118.494	0.488348
118.554	0.4834
118.614	0.490516
118.675	0.487011
118.735	0.505697
118.795	0.501628
118.855	0.491339
118.916	0.487552
118.976	0.490895
119.036	0.49863
119.096	0.433046
119.157	0.134292
119.217	-0.011757
119.277	0.0597307
119.337	0.633964
119.398	0.863603
119.458	0.820631
119.518	0.554329
119.578	0.539621
119.639	0.539682
119.699	0.551104
119.759	0.517233
119.819	0.513883
119.88	0.50469
119.94	0.497567
120	0.481612
120.06	0.490354
120.12	0.507211
120.181	0.498532
120.241	0.492514
120.301	0.504529
120.361	0.506422
120.422	0.496068
120.482	0.487954
[truncated: 5,560 more rows]

[truncated: 8 more sheets: Supplementary Fig4(e), Supplementary Fig5, Supplementary Fig5 inset, Supplementary Fig7(c), Supplementary Fig8, Supplementary Fig9(a), Supplementary Fig9(b), Supplementary Fig10]
